# Supplementary material for: Reproductive Status Alters Transcriptomic Response to Infection in Female Drosophila melanogaster
Source: G3 (Bethesda). 2013 May 1;3(5):827–40. doi: 10.1534/g3.112.005306 (PMC3656730; doi:10.1534/g3.112.005306)
Supplement: Supporting Information [file supp_g3.112.005306_TableS1.csv]

Table S1: Log2 fold change values and Benjamini-Hochberg adjusted P-values for all treatment comparisons and all probesets for egg-producing females. Highlighted cells are those that are significant at p < 0.05 and have a log2 fold change of at least 1.0. Gene names from Agilent are provided, as are gene names that we verified manually for use in GO analysis.
ProbeUID	ProbeName	GeneName (Agilent list from eArray https://earray.chem.agilent.com/earray/)	Uninfected Virgin - Infected Virgin	Adjusted p-value	Uninfected Mated - Infected Mated	Adjusted p-value	Uninfected Virgin - Uninfected Mated	Adjusted p-value	Infected Virgin - Infected Mated	Adjusted p-value	Manually verified Gene name (only for significant results)
3442	A_09_P066611	312	0.079	8.37E-01	0.41	8.99E-02	0.229	1.48E-01	0.56	2.03E-03
29344	A_09_P193750	A3-3	-0.104	7.04E-01	-0.339	4.04E-02	-0.05	7.16E-01	-0.286	1.22E-02
29476	A_09_P187145	A3-3	0.125	7.58E-01	-0.102	8.98E-01	-0.31	7.40E-02	-0.536	4.54E-03
29724	A_09_P051371	A3-3	-0.134	7.69E-01	0.195	7.66E-01	-0.146	4.97E-01	0.183	3.52E-01
26699	A_09_P065416	A3-3	-0.075	8.51E-01	-0.139	8.23E-01	-0.49	6.73E-03	-0.554	2.66E-03
22492	A_09_P220050	A3-3	0.141	8.75E-01	-0.211	8.98E-01	0.193	6.45E-01	-0.159	7.00E-01
23683	A_09_P226590	A3-3	0.073	9.21E-01	0.163	8.92E-01	0.134	6.73E-01	0.224	4.05E-01
11700	A_09_P012256	128up	0.059	8.78E-01	0.005	9.97E-01	0.083	6.44E-01	0.029	8.88E-01
2604	A_09_P032094	14-3-3epsilon	-0.428	7.82E-01	0.312	9.26E-01	-0.093	9.29E-01	0.647	3.24E-01
14954	A_09_P123580	14-3-3epsilon	-0.016	9.83E-01	0.102	9.14E-01	0.104	6.56E-01	0.221	2.48E-01
21986	A_09_P224480	14-3-3zeta	-0.368	4.43E-01	-0.131	8.98E-01	-0.297	1.80E-01	-0.06	8.32E-01
14838	A_09_P011316	14-3-3zeta	0.186	6.19E-01	0.106	8.64E-01	-0.292	4.99E-02	-0.372	1.38E-02
22907	A_09_P011321	14-3-3zeta	-0.125	7.39E-01	0.044	9.63E-01	0	1.00E+00	0.169	2.83E-01
14553	A_09_P148605	14-3-3zeta	0.044	8.89E-01	0.002	9.99E-01	-0.349	7.56E-03	-0.39	3.24E-03
14078	A_09_P178010	14-3-3zeta	0.055	9.42E-01	-0.018	9.95E-01	-0.373	1.55E-01	-0.446	7.77E-02
438	A_09_P011311	14-3-3zeta	-0.118	9.44E-01	-0.396	8.78E-01	-0.176	8.28E-01	-0.454	4.58E-01
18442	A_09_P012261	140up	0.222	6.68E-01	0.101	9.21E-01	0.369	6.93E-02	0.248	2.10E-01
26847	A_09_P010356	18w	0.328	1.51E-01	0.246	3.64E-01	-0.754	2.29E-04	-0.837	8.92E-05
8753	A_09_P066231	26-29-p	0.038	8.97E-01	0.001	9.99E-01	0.66	1.42E-04	0.623	1.32E-04
31754	A_09_P162015	26-29-p	0.02	9.86E-01	-0.24	8.59E-01	0.766	2.47E-02	0.505	1.13E-01
27548	A_09_P160070	2mit	-0.162	6.42E-01	0.098	8.60E-01	-0.456	3.46E-03	-0.196	1.34E-01
26287	A_09_P074621	2mit	-0.167	7.24E-01	-0.023	9.91E-01	0.007	9.84E-01	0.151	4.63E-01
14321	A_09_P197710	4EHP	-0.129	7.84E-01	0.085	9.38E-01	0.537	1.21E-02	0.751	1.46E-03
18910	A_09_P016816	4EHP	-0.089	9.30E-01	0.144	9.40E-01	0.346	3.47E-01	0.579	8.74E-02
29867	A_09_P167035	4EHP	0.005	9.96E-01	-0.086	9.45E-01	-0.261	2.56E-01	-0.352	1.05E-01
19007	A_09_P010201	5-HT1A	-0.159	7.10E-01	-0.076	9.37E-01	-0.157	4.08E-01	-0.073	7.29E-01
29974	A_09_P199245	5-HT1A	-0.195	7.90E-01	-0.061	9.77E-01	-0.048	9.22E-01	0.086	8.28E-01
2761	A_09_P105630	5-HT1B	1.112	7.08E-01	0.425	9.51E-01	0.427	7.95E-01	-0.26	8.72E-01
28074	A_09_P010716	5-HT1B	-0.049	9.29E-01	-0.218	7.15E-01	0.062	8.18E-01	-0.107	6.21E-01
3448	A_09_P197620	5-HT2	0.601	6.84E-01	-0.337	9.00E-01	0.46	4.69E-01	-0.478	4.29E-01
735	A_09_P029821	5-HT2	-0.18	8.01E-01	0.065	9.74E-01	-0.324	3.03E-01	-0.079	8.39E-01
36	A_09_P197525	5-HT2	0.706	8.39E-01	0.582	9.41E-01	-0.415	8.36E-01	-0.54	7.56E-01
6475	A_09_P046526	5-HT2	-0.01	9.85E-01	0.104	8.84E-01	-0.132	4.43E-01	-0.017	9.39E-01
25165	A_09_P010721	5-HT7	-0.047	9.23E-01	0.004	9.98E-01	0.076	7.30E-01	0.127	4.90E-01
31096	A_09_P104380	5-HT7	0.043	9.31E-01	0.024	9.88E-01	0.168	3.67E-01	0.148	4.14E-01
16081	A_09_P059026	5PtaseI	0.168	7.02E-01	0.367	2.17E-01	0.547	5.32E-03	0.747	6.68E-04
1178	A_09_P109690	5PtaseI	-0.335	7.44E-01	0.588	5.94E-01	0.264	6.01E-01	1.187	9.01E-03	5PtaseI
22702	A_09_P059041	5PtaseI	0.01	9.91E-01	0.012	9.96E-01	0.268	2.44E-01	0.27	2.19E-01
12248	A_09_P064391	7B2	0.055	8.90E-01	-0.089	8.98E-01	-0.645	9.58E-04	-0.79	2.09E-04
2446	A_09_P173600	7SLRNA	0.573	6.73E-01	-0.608	7.03E-01	-0.115	8.83E-01	-1.296	1.61E-02	7SLRNA
5756	A_09_P041061	a	0.054	9.33E-01	0.268	6.82E-01	0.151	5.54E-01	0.366	9.31E-02
11275	A_09_P001066	A_09_P001066	0.12	7.69E-01	0.018	9.92E-01	0.003	9.94E-01	-0.1	6.10E-01
11142	A_09_P001631	A_09_P001631	-0.166	7.44E-01	0.028	9.88E-01	-0.384	7.39E-02	-0.189	3.88E-01
844	A_09_P002306	A_09_P002306	0.52	9.06E-01	0.618	9.45E-01	0.635	7.64E-01	0.734	7.00E-01
6122	A_09_P002331	A_09_P002331	-0.003	9.97E-01	-0.148	8.53E-01	-0.037	9.03E-01	-0.182	3.67E-01
18556	A_09_P003456	A_09_P003456	0.219	7.28E-01	0.098	9.45E-01	0.36	1.76E-01	0.238	3.75E-01
25306	A_09_P004586	A_09_P004586	0.061	8.66E-01	-0.079	9.09E-01	0.051	7.88E-01	-0.088	5.77E-01
22202	A_09_P004631	A_09_P004631	-0.412	6.84E-01	-0.372	7.96E-01	0.924	2.58E-02	0.963	1.77E-02
29803	A_09_P004686	A_09_P004686	-0.444	6.80E-01	-0.606	5.48E-01	1.319	5.45E-03	1.157	9.08E-03
29973	A_09_P004731	A_09_P004731	-0.071	8.78E-01	0.008	9.96E-01	-0.097	6.54E-01	-0.019	9.43E-01
7677	A_09_P004736	A_09_P004736	0.125	8.44E-01	-0.019	9.94E-01	-0.221	4.39E-01	-0.365	1.55E-01
30494	A_09_P004771	A_09_P004771	-0.033	9.37E-01	-0.077	9.10E-01	-0.024	9.13E-01	-0.068	6.78E-01
4850	A_09_P004896	A_09_P004896	-0.003	9.97E-01	-0.07	9.30E-01	-0.024	9.20E-01	-0.092	5.86E-01
11955	A_09_P004971	A_09_P004971	-0.023	9.75E-01	-0.03	9.87E-01	0.064	8.34E-01	0.057	8.40E-01
16159	A_09_P005296	A_09_P005296	0.107	8.65E-01	0.017	9.95E-01	-0.056	8.82E-01	-0.147	6.03E-01
9039	A_09_P005346	A_09_P005346	-0.198	6.60E-01	-0.015	9.93E-01	-0.14	4.64E-01	0.043	8.48E-01
20705	A_09_P005406	A_09_P005406	-0.047	9.71E-01	-0.418	7.39E-01	0.288	5.03E-01	-0.083	8.72E-01
7757	A_09_P005411	A_09_P005411	-0.109	7.83E-01	0.058	9.53E-01	0.008	9.80E-01	0.175	2.98E-01
2074	A_09_P005437	A_09_P005437	0.346	8.34E-01	0.469	8.76E-01	-0.245	7.88E-01	-0.123	8.95E-01
21679	A_09_P005446	A_09_P005446	0.142	9.42E-01	0.894	6.02E-01	-0.275	7.48E-01	0.477	5.02E-01
11658	A_09_P005461	A_09_P005461	-0.153	7.60E-01	-0.311	5.35E-01	0.273	2.09E-01	0.115	6.35E-01
7096	A_09_P005506	A_09_P005506	0.027	9.92E-01	-1.029	6.08E-01	0.025	9.85E-01	-1.031	1.72E-01
12286	A_09_P007796	A_09_P007796	-0.093	8.30E-01	0.051	9.61E-01	-0.202	2.77E-01	-0.058	7.98E-01
16467	A_09_P010531	A_09_P010531	0.005	9.92E-01	0.042	9.63E-01	-0.041	8.46E-01	-0.004	9.85E-01
26631	A_09_P015556	A_09_P015556	0.145	7.63E-01	-0.011	9.96E-01	0.257	2.18E-01	0.102	6.66E-01
25337	A_09_P016366	A_09_P016366	-0.186	7.93E-01	0.325	7.33E-01	0.272	3.92E-01	0.782	1.13E-02
7141	A_09_P020116	A_09_P020116	0.189	7.68E-01	-0.224	8.27E-01	0.342	2.16E-01	-0.071	8.40E-01
19723	A_09_P028721	A_09_P028721	0.316	3.08E-01	0.174	7.42E-01	-0.042	8.57E-01	-0.185	2.51E-01
17685	A_09_P031776	A_09_P031776	0.202	5.56E-01	0.273	2.62E-01	0.127	3.87E-01	0.199	1.37E-01
23304	A_09_P038036	A_09_P038036	-0.134	9.21E-01	0.392	8.32E-01	-0.174	7.87E-01	0.353	4.92E-01
31306	A_09_P039786	A_09_P039786	0.453	2.52E-01	0.543	1.13E-01	-0.851	1.59E-03	-0.761	2.34E-03
1920	A_09_P039946	A_09_P039946	0.426	6.94E-01	-0.128	9.58E-01	0.245	6.29E-01	-0.31	4.97E-01
3041	A_09_P040146	A_09_P040146	1.456	7.44E-01	-1.357	8.64E-01	1.399	5.06E-01	-1.414	4.81E-01
10985	A_09_P047076	A_09_P047076	0.119	7.84E-01	-0.043	9.71E-01	0.108	6.16E-01	-0.054	8.18E-01
27701	A_09_P047531	A_09_P047531	0.212	7.04E-01	-0.216	7.89E-01	0.49	3.53E-02	0.062	8.34E-01
10372	A_09_P047651	A_09_P047651	0.063	8.83E-01	0.168	7.63E-01	0.034	8.92E-01	0.138	4.20E-01
5254	A_09_P047706	A_09_P047706	-0.033	9.17E-01	0.081	8.67E-01	-0.057	6.84E-01	0.057	6.65E-01
4115	A_09_P047716	A_09_P047716	0.253	6.65E-01	0.278	6.64E-01	0.308	1.80E-01	0.333	1.31E-01
23220	A_09_P047906	A_09_P047906	0.051	9.32E-01	-0.112	9.10E-01	0.004	9.91E-01	-0.158	4.68E-01
4270	A_09_P048046	A_09_P048046	0.098	8.50E-01	0.182	8.23E-01	0.207	3.59E-01	0.292	1.61E-01
7204	A_09_P048376	A_09_P048376	-0.024	9.84E-01	-0.359	7.28E-01	0.122	7.75E-01	-0.213	5.48E-01
8567	A_09_P048561	A_09_P048561	0.062	9.21E-01	-0.053	9.71E-01	0.088	7.65E-01	-0.027	9.32E-01
6184	A_09_P048951	A_09_P048951	-0.437	7.08E-01	0.266	9.08E-01	-0.1	8.89E-01	0.602	1.99E-01
13771	A_09_P049846	A_09_P049846	-0.352	7.22E-01	0.339	8.27E-01	-0.162	7.60E-01	0.529	1.85E-01
4546	A_09_P049871	A_09_P049871	-0.026	9.71E-01	0.049	9.73E-01	-0.112	6.84E-01	-0.037	9.04E-01
12662	A_09_P049971	A_09_P049971	-0.213	7.99E-01	0.142	9.41E-01	0.455	2.04E-01	0.81	2.20E-02
2024	A_09_P057626	A_09_P057626	-0.338	7.53E-01	-0.079	9.83E-01	0.823	7.34E-02	1.081	1.93E-02
12489	A_09_P058326	A_09_P058326	0.086	8.56E-01	-0.164	8.25E-01	0.107	6.43E-01	-0.143	4.88E-01
6295	A_09_P059051	A_09_P059051	0.226	7.60E-01	0.339	7.39E-01	-1.289	1.23E-03	-1.176	1.56E-03
994	A_09_P062246	A_09_P062246	-0.477	8.57E-01	-0.613	9.04E-01	-0.027	9.89E-01	-0.163	9.14E-01
24446	A_09_P063166	A_09_P063166	-0.054	9.78E-01	-0.647	7.10E-01	-0.056	9.56E-01	-0.648	2.48E-01
13597	A_09_P067161	A_09_P067161	0.052	8.64E-01	0.07	9.00E-01	-0.127	3.13E-01	-0.109	3.79E-01
23383	A_09_P068041	A_09_P068041	0.188	7.04E-01	0.167	8.25E-01	0.343	8.37E-02	0.322	9.30E-02
5854	A_09_P068926	A_09_P068926	-0.132	7.59E-01	0.149	8.34E-01	-0.049	8.51E-01	0.232	1.99E-01
7231	A_09_P069501	A_09_P069501	0.075	8.08E-01	-0.005	9.96E-01	0.143	2.90E-01	0.063	6.76E-01
17726	A_09_P070276	A_09_P070276	0.036	9.61E-01	0.007	9.97E-01	-0.577	2.00E-02	-0.606	1.33E-02
14889	A_09_P071226	A_09_P071226	0.052	9.31E-01	0.208	7.67E-01	0.151	5.15E-01	0.307	1.28E-01
1553	A_09_P071291	A_09_P071291	-0.003	9.95E-01	-0.027	9.83E-01	-0.035	8.76E-01	-0.058	7.53E-01
29733	A_09_P071856	A_09_P071856	-0.182	8.31E-01	0.395	7.22E-01	-0.468	1.92E-01	0.109	8.08E-01
1232	A_09_P071951	A_09_P071951	0.658	7.44E-01	-0.722	8.25E-01	0.671	4.73E-01	-0.709	4.24E-01
6090	A_09_P075861	A_09_P075861	0.295	6.80E-01	0.045	9.84E-01	0.423	1.35E-01	0.173	5.77E-01
11642	A_09_P077756	A_09_P077756	-0.197	8.31E-01	-0.134	9.50E-01	0.148	7.67E-01	0.21	6.25E-01
8879	A_09_P079161	A_09_P079161	0.003	9.97E-01	0.011	9.96E-01	-0.064	8.64E-01	-0.055	8.71E-01
23559	A_09_P090560	A_09_P090560	0.021	9.75E-01	-0.021	9.92E-01	0.157	4.68E-01	0.116	5.99E-01
22282	A_09_P091000	A_09_P091000	0.279	8.17E-01	-0.204	9.41E-01	0.48	3.65E-01	-0.002	9.97E-01
6392	A_09_P100050	A_09_P100050	0.309	4.50E-01	0.134	8.64E-01	0.248	1.88E-01	0.073	7.48E-01
19796	A_09_P100223	A_09_P100223	0.067	8.70E-01	-0.041	9.69E-01	0.05	8.27E-01	-0.058	7.73E-01
10722	A_09_P101195	A_09_P101195	0.446	6.87E-01	0.352	8.36E-01	-1.279	7.94E-03	-1.373	4.37E-03
9696	A_09_P101675	A_09_P101675	0.001	9.99E-01	0.075	9.56E-01	-0.117	6.87E-01	-0.044	8.91E-01
28264	A_09_P101870	A_09_P101870	0.077	9.00E-01	0.19	8.26E-01	0.172	4.92E-01	0.285	2.00E-01
22154	A_09_P102100	A_09_P102100	0.083	7.97E-01	0.074	9.12E-01	0.251	6.87E-02	0.241	7.02E-02
2130	A_09_P102150	A_09_P102150	0.794	8.10E-01	-0.597	9.37E-01	0.531	7.70E-01	-0.86	5.72E-01
26562	A_09_P102375	A_09_P102375	0.292	8.48E-01	0.152	9.71E-01	-0.64	3.27E-01	-0.78	2.01E-01
30600	A_09_P103235	A_09_P103235	-0.002	9.97E-01	0.012	9.91E-01	-0.111	3.60E-01	-0.097	4.11E-01
6545	A_09_P103440	A_09_P103440	-0.469	6.48E-01	-0.003	9.99E-01	0.495	2.22E-01	0.961	1.73E-02
13900	A_09_P103750	A_09_P103750	-0.019	9.76E-01	-0.069	9.47E-01	0.206	2.91E-01	0.156	4.23E-01
9429	A_09_P103945	A_09_P103945	0.019	9.66E-01	0.003	9.99E-01	0.026	9.03E-01	0.01	9.61E-01
31497	A_09_P104045	A_09_P104045	-0.394	4.72E-01	-0.003	9.99E-01	0.504	4.17E-02	0.896	1.68E-03
15902	A_09_P110150	A_09_P110150	0.144	8.50E-01	-0.458	5.26E-01	1.519	4.42E-04	0.916	6.24E-03
17060	A_09_P110545	A_09_P110545	-0.459	5.01E-01	-0.154	9.13E-01	-0.554	6.04E-02	-0.25	4.08E-01
14591	A_09_P111690	A_09_P111690	-0.083	8.93E-01	0.223	7.89E-01	-0.029	9.39E-01	0.276	2.30E-01
10440	A_09_P112515	A_09_P112515	0.063	9.21E-01	-0.074	9.55E-01	0.37	1.06E-01	0.232	3.10E-01
10218	A_09_P112600	A_09_P112600	-0.155	8.40E-01	0.045	9.87E-01	0.025	9.64E-01	0.224	5.02E-01
14946	A_09_P115250	A_09_P115250	0.499	6.81E-01	0.133	9.63E-01	0.009	9.92E-01	-0.357	4.81E-01
11745	A_09_P115410	A_09_P115410	-0.086	8.60E-01	0.131	8.82E-01	0.743	1.93E-03	0.96	3.15E-04
17349	A_09_P116485	A_09_P116485	0.234	7.10E-01	-0.071	9.64E-01	-0.231	4.09E-01	-0.536	3.72E-02
23603	A_09_P116785	A_09_P116785	0.21	6.64E-01	0.093	9.22E-01	0.65	3.06E-03	0.533	7.48E-03
22448	A_09_P117380	A_09_P117380	-0.212	7.52E-01	-0.071	9.69E-01	-0.161	6.36E-01	-0.021	9.60E-01
7655	A_09_P117415	A_09_P117415	-0.256	6.95E-01	0.136	9.14E-01	0.212	4.51E-01	0.604	2.04E-02
16998	A_09_P118125	A_09_P118125	0.313	7.94E-01	-0.296	8.99E-01	0.532	3.15E-01	-0.078	9.11E-01
30694	A_09_P118625	A_09_P118625	0.684	6.08E-01	-0.368	8.67E-01	0.866	9.85E-02	-0.186	7.72E-01
7813	A_09_P118665	A_09_P118665	-0.346	5.43E-01	-0.048	9.76E-01	0.015	9.72E-01	0.313	1.66E-01
6405	A_09_P119120	A_09_P119120	0.226	6.39E-01	0.006	9.97E-01	-0.686	2.13E-03	-0.907	3.04E-04
26010	A_09_P122170	A_09_P122170	0.032	9.78E-01	0.094	9.62E-01	0.195	6.22E-01	0.257	4.65E-01
15089	A_09_P123490	A_09_P123490	-0.082	7.76E-01	-0.128	7.52E-01	-0.479	1.54E-03	-0.524	6.68E-04
10995	A_09_P123670	A_09_P123670	0.109	8.47E-01	-0.039	9.84E-01	0.277	2.44E-01	0.129	6.21E-01
2641	A_09_P124025	A_09_P124025	0.584	7.52E-01	-0.51	8.87E-01	0.697	4.08E-01	-0.397	6.60E-01
23037	A_09_P124395	A_09_P124395	-0.111	9.11E-01	-0.197	9.12E-01	0.266	5.15E-01	0.181	6.70E-01
7725	A_09_P124460	A_09_P124460	-0.023	9.84E-01	0.142	9.28E-01	0.52	8.62E-02	0.685	2.34E-02
4102	A_09_P124575	A_09_P124575	0.03	9.33E-01	-0.001	9.99E-01	0.296	2.36E-02	0.265	3.34E-02
27273	A_09_P124705	A_09_P124705	-0.166	7.74E-01	0.225	8.00E-01	-0.12	6.89E-01	0.27	2.63E-01
29286	A_09_P124960	A_09_P124960	-0.159	7.93E-01	0.231	8.05E-01	0.233	3.91E-01	0.623	1.63E-02
18125	A_09_P125205	A_09_P125205	-0.249	7.79E-01	0.414	7.25E-01	-0.066	9.10E-01	0.597	9.89E-02
25038	A_09_P125260	A_09_P125260	-0.11	7.90E-01	0.276	4.57E-01	-0.232	1.87E-01	0.155	3.83E-01
28620	A_09_P125335	A_09_P125335	-0.18	7.44E-01	-0.105	9.32E-01	0.31	1.90E-01	0.385	8.89E-02
26974	A_09_P125370	A_09_P125370	-0.073	8.70E-01	-0.101	9.04E-01	0.147	4.46E-01	0.12	5.35E-01
25077	A_09_P125430	A_09_P125430	0.018	9.89E-01	-0.209	8.97E-01	0.046	9.35E-01	-0.18	6.48E-01
32176	A_09_P125490	A_09_P125490	-0.235	6.42E-01	0.052	9.66E-01	0.204	3.17E-01	0.49	1.43E-02
14926	A_09_P125585	A_09_P125585	-0.2	5.86E-01	-0.183	6.41E-01	0.171	2.49E-01	0.188	1.82E-01
12418	A_09_P125625	A_09_P125625	0.063	9.69E-01	0.115	9.71E-01	-0.32	5.82E-01	-0.268	6.39E-01
29238	A_09_P125765	A_09_P125765	-0.227	7.04E-01	0.019	9.94E-01	0.248	3.33E-01	0.495	3.94E-02
30674	A_09_P126000	A_09_P126000	0.197	8.78E-01	0.121	9.71E-01	-0.18	7.87E-01	-0.257	6.53E-01
18830	A_09_P126345	A_09_P126345	0.29	7.16E-01	-0.153	9.29E-01	0.456	1.69E-01	0.014	9.78E-01
1865	A_09_P126460	A_09_P126460	0.597	7.02E-01	0.253	9.41E-01	0.291	7.04E-01	-0.052	9.53E-01
13377	A_09_P126865	A_09_P126865	-0.16	8.41E-01	-0.338	7.55E-01	-0.156	7.02E-01	-0.335	3.09E-01
32056	A_09_P126931	A_09_P126931	0.047	9.46E-01	0.076	9.55E-01	0.65	1.03E-02	0.679	6.64E-03
12237	A_09_P129420	A_09_P129420	-0.1	7.44E-01	-0.106	8.27E-01	0.075	6.19E-01	0.069	6.36E-01
27156	A_09_P132940	A_09_P132940	-0.015	9.87E-01	0.017	9.95E-01	-0.274	3.09E-01	-0.241	3.58E-01
16101	A_09_P133305	A_09_P133305	-0.463	4.65E-02	-0.588	1.11E-02	0.07	7.10E-01	-0.054	7.74E-01
19464	A_09_P134965	A_09_P134965	-0.219	7.10E-01	-0.192	8.42E-01	0.048	8.96E-01	0.075	8.06E-01
21176	A_09_P135400	A_09_P135400	-0.104	7.93E-01	-0.018	9.91E-01	0.001	9.96E-01	0.087	6.46E-01
12149	A_09_P135535	A_09_P135535	-0.278	5.99E-01	0.131	8.91E-01	0.054	8.54E-01	0.463	2.50E-02
14839	A_09_P135625	A_09_P135625	-0.002	9.97E-01	-0.001	9.99E-01	-0.549	1.34E-02	-0.548	1.13E-02
17984	A_09_P136755	A_09_P136755	-0.129	7.93E-01	0.179	8.20E-01	0.039	9.00E-01	0.347	8.14E-02
19727	A_09_P137030	A_09_P137030	-0.147	7.58E-01	-0.055	9.64E-01	-0.366	7.34E-02	-0.274	1.67E-01
1104	A_09_P137050	A_09_P137050	0.332	7.06E-01	0.29	8.33E-01	-0.027	9.67E-01	-0.069	8.87E-01
19947	A_09_P137145	A_09_P137145	0.277	1.73E-01	0.259	2.02E-01	-0.136	2.76E-01	-0.154	1.92E-01
12976	A_09_P137510	A_09_P137510	0.216	6.19E-01	-0.078	9.31E-01	-0.216	2.13E-01	-0.511	5.62E-03
13459	A_09_P137625	A_09_P137625	0.108	7.26E-01	0.135	7.44E-01	0.045	7.91E-01	0.072	6.13E-01
20345	A_09_P137770	A_09_P137770	0.778	6.84E-01	0.081	9.91E-01	0.677	4.04E-01	-0.02	9.87E-01
24649	A_09_P137880	A_09_P137880	-0.122	7.69E-01	0.018	9.93E-01	-0.049	8.44E-01	0.091	6.54E-01
17101	A_09_P138230	A_09_P138230	0	1.00E+00	-0.091	9.45E-01	0.27	2.76E-01	0.179	4.80E-01
14080	A_09_P138355	A_09_P138355	0.081	7.66E-01	0.266	1.60E-01	0.43	2.12E-03	0.615	1.90E-04
29187	A_09_P138540	A_09_P138540	-0.487	5.62E-01	0.021	9.95E-01	-0.28	4.40E-01	0.227	5.30E-01
2046	A_09_P142825	A_09_P142825	-0.134	9.53E-01	-0.24	9.56E-01	0.648	4.30E-01	0.542	5.04E-01
28857	A_09_P143130	A_09_P143130	-0.121	9.63E-01	0.256	9.56E-01	-0.387	7.08E-01	-0.009	9.94E-01
24590	A_09_P143260	A_09_P143260	0.011	9.93E-01	-0.201	9.02E-01	-0.559	1.10E-01	-0.771	2.66E-02
12989	A_09_P143415	A_09_P143415	-0.096	7.97E-01	0.061	9.45E-01	0.408	1.47E-02	0.565	1.95E-03
11930	A_09_P143780	A_09_P143780	-0.157	8.78E-01	0.266	8.82E-01	-0.103	8.58E-01	0.32	4.44E-01
5355	A_09_P143850	A_09_P143850	0.099	7.93E-01	0.055	9.52E-01	-0.002	9.94E-01	-0.046	8.18E-01
19471	A_09_P144080	A_09_P144080	-0.263	8.12E-01	0.032	9.95E-01	0.132	8.40E-01	0.427	3.66E-01
12789	A_09_P144585	A_09_P144585	0.304	7.90E-01	1.269	8.25E-02	-0.854	7.56E-02	0.111	8.60E-01
11887	A_09_P144646	A_09_P144646	-0.036	9.34E-01	0.245	4.48E-01	-0.513	3.55E-03	-0.232	1.16E-01
22405	A_09_P144840	A_09_P144840	-0.267	7.22E-01	0.194	8.92E-01	-0.297	3.66E-01	0.164	6.42E-01
28071	A_09_P144985	A_09_P144985	0.15	7.50E-01	0.147	8.59E-01	0.036	9.06E-01	0.033	9.04E-01
15182	A_09_P145085	A_09_P145085	-0.141	7.44E-01	-0.028	9.84E-01	0.362	4.94E-02	0.475	1.18E-02
1831	A_09_P145185	A_09_P145185	0.18	8.11E-01	0.415	6.15E-01	-0.295	3.80E-01	-0.06	8.89E-01
11977	A_09_P145260	A_09_P145260	-0.071	8.98E-01	0.142	8.73E-01	-0.095	7.12E-01	0.118	6.08E-01
31655	A_09_P145425	A_09_P145425	0.099	7.82E-01	-0.151	7.67E-01	-0.613	1.27E-03	-0.864	1.23E-04
12301	A_09_P145445	A_09_P145445	0.231	7.02E-01	0.271	7.11E-01	-0.099	7.46E-01	-0.06	8.48E-01
3383	A_09_P145470	A_09_P145470	-0.866	6.58E-01	0.101	9.88E-01	-1.035	1.76E-01	-0.068	9.50E-01
28426	A_09_P145640	A_09_P145640	0.005	9.96E-01	0.039	9.81E-01	0.176	4.54E-01	0.21	3.36E-01
15737	A_09_P145935	A_09_P145935	-0.107	7.99E-01	-0.037	9.75E-01	0.279	1.17E-01	0.349	4.48E-02
10034	A_09_P146100	A_09_P146100	-0.277	6.23E-01	0.023	9.92E-01	0.083	7.78E-01	0.383	7.52E-02
2240	A_09_P146190	A_09_P146190	1.043	8.08E-01	0.208	9.91E-01	-0.227	9.39E-01	-1.062	5.95E-01
17666	A_09_P146215	A_09_P146215	0.217	6.68E-01	-0.04	9.77E-01	-0.19	3.64E-01	-0.447	2.38E-02
997	A_09_P146525	A_09_P146525	0.011	9.92E-01	0.029	9.93E-01	-0.265	4.20E-01	-0.247	4.39E-01
10058	A_09_P146655	A_09_P146655	0.127	8.42E-01	-0.426	4.46E-01	0.101	7.70E-01	-0.452	7.67E-02
8906	A_09_P146720	A_09_P146720	-0.038	9.61E-01	0.045	9.80E-01	0.293	2.49E-01	0.376	1.17E-01
20126	A_09_P146970	A_09_P146970	0.215	7.57E-01	0.223	8.52E-01	-0.022	9.68E-01	-0.014	9.76E-01
28505	A_09_P146980	A_09_P146980	0.019	9.81E-01	0.03	9.87E-01	-0.04	9.03E-01	-0.029	9.24E-01
29885	A_09_P147365	A_09_P147365	-0.016	9.81E-01	-0.017	9.93E-01	0.001	9.97E-01	0	9.99E-01
10538	A_09_P147490	A_09_P147490	-0.228	7.26E-01	0.185	8.76E-01	0.115	7.39E-01	0.527	4.57E-02
2004	A_09_P148035	A_09_P148035	0.728	8.29E-01	-0.363	9.67E-01	0.029	9.91E-01	-1.063	4.72E-01
24764	A_09_P148795	A_09_P148795	-0.14	8.47E-01	0.031	9.92E-01	0.295	3.46E-01	0.465	1.06E-01
11435	A_09_P148820	A_09_P148820	0.014	9.79E-01	-0.017	9.91E-01	-0.249	1.05E-01	-0.28	6.01E-02
28489	A_09_P149735	A_09_P149735	-0.199	7.86E-01	0.129	9.39E-01	0.231	4.99E-01	0.559	6.31E-02
368	A_09_P150095	A_09_P150095	0.091	9.31E-01	0.281	8.46E-01	0.252	5.42E-01	0.443	2.16E-01
29640	A_09_P150390	A_09_P150390	0.294	8.55E-01	0.447	8.78E-01	0.229	7.95E-01	0.382	6.01E-01
26089	A_09_P150675	A_09_P150675	0.076	8.62E-01	0.084	9.26E-01	-0.163	3.87E-01	-0.154	3.93E-01
30820	A_09_P150785	A_09_P150785	-0.03	9.60E-01	0.224	6.86E-01	0.217	2.66E-01	0.471	1.51E-02
8657	A_09_P160020	A_09_P160020	-0.298	5.90E-01	-0.176	8.32E-01	-0.18	4.46E-01	-0.058	8.38E-01
19170	A_09_P160065	A_09_P160065	-0.058	8.59E-01	-0.098	8.57E-01	-0.005	9.83E-01	-0.045	7.82E-01
18904	A_09_P160115	A_09_P160115	-0.133	8.05E-01	0.045	9.77E-01	0.212	3.79E-01	0.39	7.60E-02
27418	A_09_P160140	A_09_P160140	0.083	8.77E-01	-0.007	9.97E-01	0.021	9.55E-01	-0.069	7.93E-01
27802	A_09_P160145	A_09_P160145	-0.399	3.66E-01	-0.276	6.39E-01	-0.36	9.97E-02	-0.237	2.73E-01
12244	A_09_P160245	A_09_P160245	-0.054	8.94E-01	0.153	7.67E-01	-0.12	4.76E-01	0.088	6.08E-01
28400	A_09_P160265	A_09_P160265	-0.144	7.76E-01	0.125	9.00E-01	-0.072	8.04E-01	0.197	3.68E-01
31268	A_09_P160280	A_09_P160280	0.035	9.21E-01	0.05	9.42E-01	-0.017	9.36E-01	-0.002	9.92E-01
13168	A_09_P160360	A_09_P160360	0.108	9.31E-01	-0.15	9.51E-01	0.105	8.66E-01	-0.152	7.74E-01
23542	A_09_P160460	A_09_P160460	-0.09	8.12E-01	0.122	8.46E-01	0.011	9.70E-01	0.223	1.48E-01
23301	A_09_P160505	A_09_P160505	-0.028	9.92E-01	-0.727	7.86E-01	-0.001	9.99E-01	-0.7	3.64E-01
28779	A_09_P160535	A_09_P160535	0.134	7.48E-01	-0.08	9.32E-01	0.091	6.74E-01	-0.124	5.13E-01
31181	A_09_P160555	A_09_P160555	0.068	9.02E-01	-0.069	9.54E-01	-0.032	9.23E-01	-0.169	4.33E-01
11596	A_09_P160610	A_09_P160610	0.22	6.64E-01	-0.193	7.78E-01	0.166	4.36E-01	-0.247	2.00E-01
29642	A_09_P160630	A_09_P160630	0.006	9.96E-01	-0.12	9.41E-01	0.037	9.39E-01	-0.088	8.14E-01
11197	A_09_P160655	A_09_P160655	0.261	8.52E-01	-0.431	8.53E-01	0.723	2.18E-01	0.031	9.71E-01
25413	A_09_P160720	A_09_P160720	0.235	7.43E-01	0.069	9.71E-01	0.127	7.41E-01	-0.039	9.27E-01
8967	A_09_P160775	A_09_P160775	0.013	9.84E-01	-0.075	9.44E-01	0.121	5.88E-01	0.033	9.00E-01
10551	A_09_P160945	A_09_P160945	-0.11	8.17E-01	0.088	9.32E-01	0.064	8.12E-01	0.263	1.72E-01
17600	A_09_P160950	A_09_P160950	-0.033	9.33E-01	0.037	9.65E-01	-0.116	4.34E-01	-0.046	7.87E-01
19910	A_09_P160990	A_09_P160990	0.431	7.44E-01	-0.143	9.68E-01	-0.248	7.22E-01	-0.822	1.27E-01
5680	A_09_P161005	A_09_P161005	1.215	6.61E-01	-0.081	9.94E-01	1.276	2.50E-01	-0.02	9.90E-01
26376	A_09_P161020	A_09_P161020	0.087	9.73E-01	-0.272	9.50E-01	-0.184	8.69E-01	-0.542	5.09E-01
25208	A_09_P161045	A_09_P161045	0.106	8.18E-01	0.075	9.43E-01	0.2	3.21E-01	0.168	3.93E-01
31906	A_09_P161080	A_09_P161080	0.112	8.71E-01	0.026	9.93E-01	0.141	6.73E-01	0.056	8.79E-01
14755	A_09_P161095	A_09_P161095	0.137	8.92E-01	-0.417	7.33E-01	-0.035	9.59E-01	-0.59	1.12E-01
18273	A_09_P161120	A_09_P161120	-0.11	8.01E-01	-0.105	9.04E-01	0.011	9.75E-01	0.016	9.53E-01
27006	A_09_P161145	A_09_P161145	-0.015	9.89E-01	0.08	9.60E-01	-0.156	6.28E-01	-0.061	8.65E-01
6988	A_09_P161155	A_09_P161155	0.306	5.37E-01	0.218	7.40E-01	0.188	3.87E-01	0.1	6.69E-01
20093	A_09_P161170	A_09_P161170	0.226	8.97E-01	-0.041	9.95E-01	0.206	8.21E-01	-0.061	9.49E-01
23943	A_09_P161205	A_09_P161205	0.018	9.64E-01	-0.137	7.41E-01	-0.124	3.63E-01	-0.28	2.86E-02
15416	A_09_P161210	A_09_P161210	-0.102	8.31E-01	-0.137	8.72E-01	0.208	3.16E-01	0.172	3.97E-01
13482	A_09_P161270	A_09_P161270	0.045	9.37E-01	0.058	9.59E-01	0.075	7.69E-01	0.088	7.00E-01
21442	A_09_P161285	A_09_P161285	-0.187	8.28E-01	0.257	8.64E-01	-0.015	9.83E-01	0.43	2.21E-01
18898	A_09_P161340	A_09_P161340	0.166	8.31E-01	-0.233	8.64E-01	0.101	8.23E-01	-0.298	3.66E-01
19848	A_09_P161355	A_09_P161355	0.113	8.67E-01	0.384	5.54E-01	-0.188	5.38E-01	0.084	8.05E-01
22597	A_09_P161380	A_09_P161380	0.141	9.08E-01	-0.083	9.80E-01	0.125	8.45E-01	-0.099	8.67E-01
31082	A_09_P161395	A_09_P161395	-0.138	7.88E-01	0.175	8.33E-01	0.313	1.51E-01	0.626	6.76E-03
24521	A_09_P161425	A_09_P161425	0.193	5.95E-01	0.117	8.28E-01	-0.377	1.34E-02	-0.453	4.06E-03
17250	A_09_P161580	A_09_P161580	-0.012	9.90E-01	-0.158	8.87E-01	0.039	9.19E-01	-0.108	7.07E-01
29588	A_09_P161650	A_09_P161650	-0.12	8.37E-01	-0.196	8.31E-01	-0.095	7.61E-01	-0.171	5.06E-01
23139	A_09_P161695	A_09_P161695	0.031	9.44E-01	0.122	8.27E-01	-0.056	7.70E-01	0.035	8.55E-01
29518	A_09_P161715	A_09_P161715	-0.024	9.59E-01	-0.064	9.37E-01	0.031	8.89E-01	-0.009	9.68E-01
12123	A_09_P161760	A_09_P161760	-0.334	6.79E-01	-0.072	9.72E-01	-0.434	1.74E-01	-0.172	6.30E-01
20678	A_09_P161795	A_09_P161795	-0.083	8.84E-01	-0.009	9.96E-01	-0.486	3.02E-02	-0.413	5.26E-02
9519	A_09_P161845	A_09_P161845	-0.004	9.98E-01	-0.456	7.39E-01	0.005	9.95E-01	-0.447	2.91E-01
21115	A_09_P161930	A_09_P161930	-0.26	6.30E-01	0.04	9.79E-01	-0.088	7.44E-01	0.212	3.16E-01
16770	A_09_P161995	A_09_P161995	0.006	9.92E-01	0.112	8.96E-01	0.058	8.19E-01	0.164	3.82E-01
18487	A_09_P162020	A_09_P162020	0.125	8.64E-01	-0.178	8.97E-01	-0.386	1.92E-01	-0.689	1.95E-02
25110	A_09_P162040	A_09_P162040	-0.176	7.52E-01	-0.03	9.88E-01	-0.007	9.86E-01	0.138	6.00E-01
31114	A_09_P162135	A_09_P162135	-0.043	9.56E-01	0.075	9.61E-01	0.095	7.81E-01	0.213	4.25E-01
1460	A_09_P162165	A_09_P162165	0.433	7.05E-01	0.463	7.71E-01	0.08	9.12E-01	0.11	8.58E-01
29963	A_09_P162285	A_09_P162285	-0.04	9.51E-01	-0.026	9.90E-01	-0.079	7.82E-01	-0.065	8.12E-01
32089	A_09_P162350	A_09_P162350	0.038	9.55E-01	0.111	9.21E-01	-0.305	1.71E-01	-0.232	2.93E-01
11587	A_09_P162375	A_09_P162375	0.07	8.82E-01	-0.028	9.85E-01	-0.22	2.38E-01	-0.318	7.20E-02
18144	A_09_P162380	A_09_P162380	-0.183	7.36E-01	0.122	9.12E-01	-0.266	2.57E-01	0.039	8.99E-01
30348	A_09_P162450	A_09_P162450	0.077	8.49E-01	-0.09	9.12E-01	0.066	7.63E-01	-0.101	5.82E-01
27399	A_09_P162710	A_09_P162710	-0.147	7.55E-01	-0.154	8.48E-01	0.121	6.07E-01	0.113	6.15E-01
18931	A_09_P162775	A_09_P162775	-0.093	9.20E-01	0.136	9.40E-01	-0.034	9.53E-01	0.195	5.95E-01
8464	A_09_P162780	A_09_P162780	0.078	8.91E-01	0.174	8.35E-01	-0.261	2.39E-01	-0.166	4.69E-01
21880	A_09_P162870	A_09_P162870	-0.185	7.80E-01	-0.126	9.32E-01	-0.433	1.23E-01	-0.373	1.71E-01
19740	A_09_P162885	A_09_P162885	-0.114	7.02E-01	-0.281	1.38E-01	0.102	4.25E-01	-0.065	6.28E-01
3895	A_09_P162935	A_09_P162935	0.183	6.44E-01	0.035	9.71E-01	0.158	3.24E-01	0.01	9.64E-01
14712	A_09_P162960	A_09_P162960	-0.485	3.55E-01	-0.038	9.87E-01	-0.313	2.44E-01	0.134	6.54E-01
25786	A_09_P162990	A_09_P162990	0	1.00E+00	-0.003	9.98E-01	0.033	8.71E-01	0.03	8.69E-01
1174	A_09_P162995	A_09_P162995	-0.216	8.26E-01	0.333	8.31E-01	-0.498	2.34E-01	0.051	9.30E-01
12321	A_09_P163010	A_09_P163010	0.297	7.08E-01	0.029	9.93E-01	0.59	7.15E-02	0.322	3.27E-01
19175	A_09_P163035	A_09_P163035	0.075	8.78E-01	0.135	8.64E-01	-0.069	7.84E-01	-0.008	9.77E-01
24567	A_09_P163040	A_09_P163040	-0.11	8.41E-01	0.131	9.00E-01	-0.49	3.42E-02	-0.248	2.68E-01
30929	A_09_P163055	A_09_P163055	-0.19	7.16E-01	0.009	9.96E-01	-0.167	4.79E-01	0.033	9.12E-01
31602	A_09_P163195	A_09_P163195	-0.021	9.59E-01	0.041	9.56E-01	-0.089	5.49E-01	-0.027	8.73E-01
13925	A_09_P163205	A_09_P163205	-0.072	9.37E-01	0.039	9.89E-01	0.453	1.59E-01	0.564	6.87E-02
25454	A_09_P163210	A_09_P163210	0.025	9.86E-01	0.177	9.31E-01	0.476	2.29E-01	0.629	9.40E-02
15096	A_09_P163220	A_09_P163220	0.109	7.99E-01	0.24	6.06E-01	0.009	9.78E-01	0.141	4.56E-01
23819	A_09_P163225	A_09_P163225	-0.285	7.39E-01	0.175	9.25E-01	0.383	3.07E-01	0.843	2.00E-02
14458	A_09_P163260	A_09_P163260	-0.113	8.78E-01	0.078	9.64E-01	0.066	8.77E-01	0.257	3.85E-01
30454	A_09_P163280	A_09_P163280	-0.071	8.76E-01	0.028	9.85E-01	0.447	1.74E-02	0.546	4.99E-03
31600	A_09_P163505	A_09_P163505	0.058	8.57E-01	0.018	9.87E-01	0.211	1.10E-01	0.171	1.84E-01
14604	A_09_P163510	A_09_P163510	0.021	9.68E-01	-0.051	9.56E-01	0.238	1.50E-01	0.166	3.15E-01
3754	A_09_P163520	A_09_P163520	1.832	6.95E-01	0.206	9.91E-01	1.65	4.04E-01	0.023	9.93E-01
29752	A_09_P163695	A_09_P163695	0.026	9.66E-01	-0.062	9.55E-01	0.027	9.30E-01	-0.061	7.98E-01
5741	A_09_P163780	A_09_P163780	-0.019	9.74E-01	-0.024	9.88E-01	0.059	8.11E-01	0.054	8.13E-01
26437	A_09_P163810	A_09_P163810	0.027	9.77E-01	-0.046	9.84E-01	0.009	9.86E-01	-0.064	8.62E-01
3943	A_09_P163820	A_09_P163820	-0.109	8.69E-01	-0.076	9.61E-01	0.277	3.14E-01	0.309	2.33E-01
31016	A_09_P163895	A_09_P163895	0.018	9.76E-01	-0.084	9.25E-01	0.118	5.50E-01	0.016	9.48E-01
18296	A_09_P163930	A_09_P163930	0.177	9.06E-01	-0.608	7.28E-01	0.105	9.01E-01	-0.68	2.08E-01
15338	A_09_P164050	A_09_P164050	-0.084	8.27E-01	-0.008	9.96E-01	-0.037	8.76E-01	0.04	8.49E-01
23031	A_09_P164115	A_09_P164115	0.127	8.92E-01	-0.167	9.28E-01	0.205	6.25E-01	-0.088	8.48E-01
11585	A_09_P164215	A_09_P164215	0.022	9.83E-01	0.222	8.25E-01	-0.02	9.67E-01	0.181	5.21E-01
26158	A_09_P164235	A_09_P164235	-0.118	7.95E-01	0.065	9.53E-01	0.109	6.32E-01	0.292	1.16E-01
9877	A_09_P164310	A_09_P164310	0.327	6.30E-01	0.518	2.74E-01	-0.161	6.01E-01	0.03	9.37E-01
10376	A_09_P164360	A_09_P164360	-0.03	9.83E-01	0.191	9.17E-01	-0.262	5.29E-01	-0.041	9.37E-01
31860	A_09_P164470	A_09_P164470	0.091	8.87E-01	0.124	9.20E-01	-0.03	9.40E-01	0.003	9.95E-01
30996	A_09_P164495	A_09_P164495	0.146	8.09E-01	-0.004	9.99E-01	0.501	5.09E-02	0.35	1.56E-01
22916	A_09_P164505	A_09_P164505	-0.16	8.90E-01	0.201	9.31E-01	0.314	5.19E-01	0.675	1.11E-01
5581	A_09_P164720	A_09_P164720	0.299	6.84E-01	0.049	9.84E-01	0.739	1.59E-02	0.489	8.27E-02
21574	A_09_P164730	A_09_P164730	-0.175	8.48E-01	-0.283	8.52E-01	0.093	8.64E-01	-0.015	9.79E-01
19581	A_09_P164740	A_09_P164740	-0.212	8.20E-01	-0.215	9.08E-01	0.198	6.76E-01	0.195	6.62E-01
21583	A_09_P164750	A_09_P164750	0.007	9.91E-01	0.044	9.71E-01	0.079	7.34E-01	0.115	5.65E-01
28851	A_09_P164780	A_09_P164780	-0.423	6.35E-01	0.275	8.37E-01	-0.459	1.88E-01	0.238	5.19E-01
19078	A_09_P164795	A_09_P164795	0.04	9.67E-01	-0.015	9.96E-01	0.137	7.20E-01	0.082	8.35E-01
21008	A_09_P164895	A_09_P164895	-1.734	1.31E-03	-2.182	2.94E-04	-0.31	3.59E-01	-0.758	1.89E-02
20343	A_09_P164905	A_09_P164905	-0.072	9.26E-01	0.009	9.97E-01	0.354	2.00E-01	0.435	9.97E-02
29050	A_09_P164920	A_09_P164920	0.275	5.24E-01	-0.102	9.04E-01	0.33	6.96E-02	-0.047	8.40E-01
6749	A_09_P164950	A_09_P164950	-0.065	8.83E-01	-0.015	9.93E-01	-0.074	7.33E-01	-0.024	9.20E-01
23909	A_09_P164960	A_09_P164960	-0.024	9.74E-01	0.284	6.37E-01	-0.442	4.99E-02	-0.134	5.86E-01
15672	A_09_P165025	A_09_P165025	-0.082	9.02E-01	-0.348	5.77E-01	0.283	2.75E-01	0.018	9.60E-01
19019	A_09_P165050	A_09_P165050	-0.493	4.29E-01	-0.21	8.60E-01	0.01	9.84E-01	0.293	3.14E-01
2	A_09_P165070	A_09_P165070	0.64	8.00E-01	0.799	8.53E-01	-0.44	7.48E-01	-0.28	8.40E-01
4696	A_09_P165135	A_09_P165135	0.127	7.93E-01	0.074	9.47E-01	0.47	2.52E-02	0.418	3.65E-02
15259	A_09_P165230	A_09_P165230	0.339	6.97E-01	-0.175	9.21E-01	0.503	1.49E-01	-0.012	9.82E-01
32132	A_09_P165305	A_09_P165305	-0.018	9.66E-01	-0.07	9.12E-01	0.056	7.39E-01	0.003	9.87E-01
18071	A_09_P165365	A_09_P165365	0.01	9.85E-01	0.103	8.63E-01	0.346	2.07E-02	0.44	4.88E-03
5795	A_09_P165370	A_09_P165370	0.003	9.96E-01	-0.12	8.54E-01	0.27	9.48E-02	0.147	3.71E-01
16093	A_09_P165375	A_09_P165375	0.222	7.14E-01	0.208	8.27E-01	0.222	4.07E-01	0.208	4.23E-01
30952	A_09_P165380	A_09_P165380	-0.052	9.26E-01	-0.005	9.98E-01	0.094	7.03E-01	0.142	5.03E-01
3538	A_09_P165385	A_09_P165385	0.44	6.82E-01	-0.327	8.46E-01	-0.052	9.41E-01	-0.819	4.80E-02
5839	A_09_P165405	A_09_P165405	0.037	9.66E-01	0.159	8.98E-01	0.194	5.18E-01	0.317	2.33E-01
974	A_09_P165410	A_09_P165410	0.183	9.50E-01	1.171	6.79E-01	-0.149	9.24E-01	0.839	4.04E-01
21540	A_09_P165465	A_09_P165465	-0.112	8.55E-01	0.138	9.08E-01	0.197	4.71E-01	0.447	6.63E-02
13423	A_09_P165525	A_09_P165525	-0.17	7.82E-01	-0.061	9.71E-01	-0.104	7.57E-01	0.005	9.90E-01
11463	A_09_P165530	A_09_P165530	-0.143	7.49E-01	0.155	8.31E-01	0.395	4.09E-02	0.692	1.76E-03
31786	A_09_P165745	A_09_P165745	0.012	9.92E-01	0.304	8.20E-01	-0.118	8.04E-01	0.174	6.64E-01
29113	A_09_P165880	A_09_P165880	-0.062	9.38E-01	-0.022	9.94E-01	-0.331	2.45E-01	-0.291	2.94E-01
28991	A_09_P165990	A_09_P165990	-0.074	9.14E-01	0.151	8.97E-01	0.12	6.96E-01	0.345	1.55E-01
11110	A_09_P166045	A_09_P166045	0.025	9.83E-01	-0.062	9.77E-01	0.193	5.87E-01	0.106	7.80E-01
29978	A_09_P166060	A_09_P166060	0.035	9.44E-01	0.053	9.57E-01	-0.023	9.37E-01	-0.005	9.87E-01
17894	A_09_P166135	A_09_P166135	-0.031	9.61E-01	-0.12	8.98E-01	0.069	8.01E-01	-0.019	9.47E-01
3769	A_09_P166310	A_09_P166310	0.778	7.31E-01	-0.589	8.93E-01	0.836	4.10E-01	-0.532	6.15E-01
154	A_09_P166325	A_09_P166325	0.536	8.72E-01	-0.147	9.91E-01	-0.502	7.72E-01	-1.185	3.80E-01
1463	A_09_P166480	A_09_P166480	0.17	7.04E-01	0.009	9.96E-01	-0.173	3.64E-01	-0.334	5.72E-02
23848	A_09_P166485	A_09_P166485	-0.299	7.04E-01	0.084	9.67E-01	-0.071	8.81E-01	0.311	3.36E-01
16983	A_09_P166650	A_09_P166650	-0.308	7.02E-01	-0.099	9.56E-01	-0.343	3.06E-01	-0.134	7.28E-01
5612	A_09_P166670	A_09_P166670	0.065	8.78E-01	0.05	9.58E-01	0.333	4.81E-02	0.318	5.04E-02
23902	A_09_P166735	A_09_P166735	-0.104	8.40E-01	-0.051	9.71E-01	-0.034	9.20E-01	0.019	9.49E-01
21360	A_09_P166905	A_09_P166905	-0.031	9.71E-01	0.335	6.42E-01	-0.228	4.27E-01	0.138	6.48E-01
25018	A_09_P167135	A_09_P167135	-0.067	9.20E-01	0.036	9.85E-01	-0.097	7.53E-01	0.007	9.86E-01
19256	A_09_P167360	A_09_P167360	0.08	9.08E-01	0.147	9.02E-01	-0.003	9.95E-01	0.064	8.48E-01
24058	A_09_P167530	A_09_P167530	-0.129	7.58E-01	-0.146	8.28E-01	-0.004	9.89E-01	-0.022	9.31E-01
30	A_09_P167695	A_09_P167695	0.311	9.08E-01	0.36	9.48E-01	-0.445	7.20E-01	-0.397	7.39E-01
26663	A_09_P167720	A_09_P167720	0.77	9.02E-01	1.247	9.12E-01	-0.386	9.16E-01	0.091	9.80E-01
20825	A_09_P167725	A_09_P167725	0.058	9.14E-01	0.178	8.03E-01	-0.037	9.02E-01	0.083	7.19E-01
7695	A_09_P167735	A_09_P167735	-0.165	7.54E-01	0.063	9.63E-01	-0.025	9.47E-01	0.203	3.78E-01
16945	A_09_P167820	A_09_P167820	-0.041	9.34E-01	-0.109	8.92E-01	-0.003	9.94E-01	-0.07	7.37E-01
4430	A_09_P168025	A_09_P168025	-0.005	9.94E-01	0.04	9.77E-01	-0.021	9.52E-01	0.024	9.32E-01
9665	A_09_P168090	A_09_P168090	-0.367	6.12E-01	-0.05	9.82E-01	-0.252	4.05E-01	0.065	8.61E-01
8892	A_09_P168095	A_09_P168095	-0.03	9.71E-01	-0.126	9.21E-01	0.267	3.02E-01	0.171	5.23E-01
20149	A_09_P168195	A_09_P168195	0.245	7.52E-01	-0.289	8.17E-01	-0.151	7.14E-01	-0.684	3.52E-02
3628	A_09_P168200	A_09_P168200	0.853	6.23E-01	0.102	9.86E-01	0.483	5.28E-01	-0.269	7.45E-01
27323	A_09_P168205	A_09_P168205	-0.335	6.60E-01	0.336	7.15E-01	-0.284	3.67E-01	0.387	1.83E-01
5449	A_09_P168380	A_09_P168380	0.031	9.57E-01	0.069	9.47E-01	-0.181	3.64E-01	-0.144	4.70E-01
27492	A_09_P168390	A_09_P168390	0.074	8.55E-01	-0.21	6.39E-01	0.34	4.24E-02	0.057	7.80E-01
3947	A_09_P168445	A_09_P168445	0.46	5.81E-01	-0.053	9.84E-01	0.283	4.26E-01	-0.23	5.14E-01
2740	A_09_P168565	A_09_P168565	0.031	9.67E-01	0.221	7.89E-01	-0.161	5.41E-01	0.029	9.29E-01
1312	A_09_P168750	A_09_P168750	-0.286	8.43E-01	0.398	8.82E-01	-0.588	3.49E-01	0.095	9.07E-01
16228	A_09_P168760	A_09_P168760	-0.085	8.96E-01	0.047	9.78E-01	-0.088	7.88E-01	0.044	8.93E-01
13680	A_09_P168805	A_09_P168805	0.064	9.23E-01	-0.057	9.71E-01	-0.053	8.78E-01	-0.174	4.84E-01
10639	A_09_P168815	A_09_P168815	-0.411	6.15E-01	-0.254	8.37E-01	0.012	9.84E-01	0.169	6.38E-01
31019	A_09_P168840	A_09_P168840	-0.24	7.58E-01	-0.124	9.45E-01	-0.334	3.39E-01	-0.218	5.45E-01
20852	A_09_P168850	A_09_P168850	-0.014	9.84E-01	-0.114	8.99E-01	0.423	3.50E-02	0.322	9.03E-02
16930	A_09_P168870	A_09_P168870	-0.043	9.53E-01	0.01	9.96E-01	0.267	2.83E-01	0.32	1.73E-01
12241	A_09_P168910	A_09_P168910	-0.22	8.29E-01	0.104	9.69E-01	-0.372	4.11E-01	-0.047	9.37E-01
25775	A_09_P168945	A_09_P168945	0.202	7.24E-01	0.151	8.91E-01	0.504	3.65E-02	0.453	4.96E-02
8982	A_09_P168952	A_09_P168952	-0.244	6.92E-01	-0.04	9.84E-01	-0.265	2.94E-01	-0.06	8.49E-01
25620	A_09_P169035	A_09_P169035	-0.215	6.54E-01	0.017	9.93E-01	-0.011	9.76E-01	0.222	2.27E-01
25561	A_09_P169135	A_09_P169135	0.115	7.51E-01	0.084	9.10E-01	0.067	7.35E-01	0.036	8.60E-01
2232	A_09_P169150	A_09_P169150	-0.648	7.26E-01	-0.471	8.96E-01	0.586	4.91E-01	0.764	3.27E-01
12246	A_09_P169185	A_09_P169185	0.078	8.31E-01	0.024	9.84E-01	0.144	3.76E-01	0.089	5.98E-01
26937	A_09_P169235	A_09_P169235	-0.245	6.53E-01	0.023	9.91E-01	0.195	3.85E-01	0.463	2.70E-02
4007	A_09_P169290	A_09_P169290	0.284	7.04E-01	0.013	9.96E-01	0.218	5.16E-01	-0.052	8.98E-01
14301	A_09_P169310	A_09_P169310	-0.154	8.15E-01	-0.001	9.99E-01	-0.178	5.75E-01	-0.024	9.51E-01
30526	A_09_P169320	A_09_P169320	-0.207	7.08E-01	-0.088	9.44E-01	-0.219	3.67E-01	-0.1	7.12E-01
21591	A_09_P169425	A_09_P169425	0.018	9.79E-01	-0.025	9.88E-01	-0.057	8.33E-01	-0.099	6.49E-01
13065	A_09_P169450	A_09_P169450	0.37	6.74E-01	-0.229	8.82E-01	0.261	4.87E-01	-0.338	3.28E-01
12579	A_09_P169515	A_09_P169515	-0.087	8.61E-01	0.079	9.43E-01	-0.037	9.05E-01	0.129	5.58E-01
1713	A_09_P169530	A_09_P169530	-0.113	8.79E-01	-0.374	6.31E-01	0.096	8.10E-01	-0.165	6.13E-01
10825	A_09_P169560	A_09_P169560	-0.16	8.21E-01	-0.138	9.29E-01	-0.184	5.90E-01	-0.162	6.26E-01
28107	A_09_P169640	A_09_P169640	0.302	3.71E-01	0.269	4.44E-01	-0.31	6.40E-02	-0.343	3.64E-02
10558	A_09_P169930	A_09_P169930	-0.161	7.02E-01	-0.347	2.30E-01	-0.243	1.50E-01	-0.429	1.32E-02
30251	A_09_P170004	A_09_P170004	0.042	9.21E-01	0.045	9.57E-01	-0.447	6.74E-03	-0.443	5.75E-03
2754	A_09_P170010	A_09_P170010	0.71	7.30E-01	0.201	9.71E-01	0.547	5.82E-01	0.038	9.77E-01
3221	A_09_P170030	A_09_P170030	0.781	7.71E-01	-0.797	8.68E-01	0.758	5.59E-01	-0.819	4.98E-01
4625	A_09_P170035	A_09_P170035	-0.133	6.84E-01	-0.009	9.95E-01	-0.517	1.35E-03	-0.393	5.06E-03
29483	A_09_P170065	A_09_P170065	-0.073	8.95E-01	0.008	9.96E-01	-0.002	9.96E-01	0.08	7.55E-01
28715	A_09_P170180	A_09_P170180	-0.046	9.09E-01	0.064	9.37E-01	-0.226	1.32E-01	-0.116	4.60E-01
24750	A_09_P170185	A_09_P170185	-0.043	9.12E-01	-0.097	8.77E-01	0.13	3.92E-01	0.076	6.40E-01
27096	A_09_P170325	A_09_P170325	0.161	7.99E-01	-0.013	9.96E-01	0.072	8.48E-01	-0.102	7.53E-01
28342	A_09_P170435	A_09_P170435	0.032	9.59E-01	0.033	9.84E-01	0.093	7.11E-01	0.094	6.90E-01
2072	A_09_P170655	A_09_P170655	0.837	7.71E-01	0.624	9.19E-01	-0.333	8.48E-01	-0.547	7.03E-01
3872	A_09_P170735	A_09_P170735	0.24	6.84E-01	0.43	3.34E-01	-0.117	6.83E-01	0.072	8.07E-01
25236	A_09_P170765	A_09_P170765	-0.146	7.15E-01	0.062	9.45E-01	-0.108	5.68E-01	0.1	5.82E-01
20185	A_09_P170785	A_09_P170785	0.181	8.50E-01	-0.096	9.70E-01	-0.046	9.45E-01	-0.322	4.30E-01
29000	A_09_P170790	A_09_P170790	-0.022	9.77E-01	0.039	9.82E-01	0.119	6.57E-01	0.18	4.36E-01
11881	A_09_P170800	A_09_P170800	-0.026	9.47E-01	-0.044	9.53E-01	0.018	9.30E-01	0	1.00E+00
26245	A_09_P170850	A_09_P170850	-0.771	6.16E-01	-0.052	9.93E-01	-0.139	8.74E-01	0.581	3.37E-01
20128	A_09_P170940	A_09_P170940	-0.318	6.06E-01	0.052	9.74E-01	0.297	2.27E-01	0.667	8.57E-03
10685	A_09_P170975	A_09_P170975	0.1	8.43E-01	-0.05	9.71E-01	0.015	9.70E-01	-0.136	5.49E-01
5301	A_09_P171040	A_09_P171040	-0.193	7.04E-01	0.201	7.72E-01	-0.156	4.85E-01	0.238	2.33E-01
23988	A_09_P171060	A_09_P171060	-0.122	7.36E-01	-0.003	9.99E-01	0.092	6.02E-01	0.211	1.52E-01
27162	A_09_P171085	A_09_P171085	0.141	8.21E-01	0.118	9.32E-01	0.507	5.30E-02	0.484	5.58E-02
4087	A_09_P171105	A_09_P171105	0.193	7.26E-01	-0.141	8.94E-01	0.366	1.10E-01	0.033	9.18E-01
16550	A_09_P171225	A_09_P171225	-0.411	6.88E-01	0.163	9.41E-01	0.403	3.45E-01	0.977	1.75E-02
25795	A_09_P171285	A_09_P171285	-1.076	6.16E-01	-1.193	5.55E-01	-1.476	7.94E-02	-1.593	5.16E-02
14099	A_09_P171315	A_09_P171315	0.164	8.96E-01	-0.213	9.32E-01	-0.015	9.86E-01	-0.393	4.22E-01
3545	A_09_P171365	A_09_P171365	0.691	6.62E-01	-0.114	9.80E-01	0.639	3.21E-01	-0.166	8.35E-01
12974	A_09_P171495	A_09_P171495	-0.022	9.64E-01	0.089	9.01E-01	-0.077	6.84E-01	0.034	8.65E-01
964	A_09_P171580	A_09_P171580	0.243	8.29E-01	0.435	7.94E-01	-0.195	7.44E-01	-0.003	9.96E-01
24084	A_09_P171605	A_09_P171605	0.06	9.17E-01	-0.138	8.82E-01	0.063	8.28E-01	-0.136	5.50E-01
21170	A_09_P171620	A_09_P171620	0.09	8.69E-01	0.004	9.99E-01	0.049	8.79E-01	-0.037	8.99E-01
5033	A_09_P171635	A_09_P171635	0.034	9.37E-01	0.129	8.22E-01	0.362	2.11E-02	0.457	5.13E-03
26898	A_09_P171650	A_09_P171650	-0.51	5.48E-01	0.146	9.38E-01	0.231	5.57E-01	0.887	1.27E-02
19110	A_09_P171665	A_09_P171665	-0.113	8.76E-01	0.043	9.85E-01	-0.024	9.63E-01	0.132	6.88E-01
105	A_09_P171670	A_09_P171670	-1.102	7.57E-01	0.151	9.93E-01	0.044	9.87E-01	1.297	4.06E-01
19370	A_09_P171685	A_09_P171685	0.609	6.19E-01	0.013	9.97E-01	0.107	8.80E-01	-0.488	3.13E-01
3945	A_09_P171795	A_09_P171795	0.519	6.22E-01	-0.076	9.80E-01	0.476	2.65E-01	-0.12	8.20E-01
31301	A_09_P171810	A_09_P171810	-0.079	8.14E-01	0.04	9.61E-01	0.011	9.66E-01	0.13	3.62E-01
25664	A_09_P171870	A_09_P171870	-0.047	8.94E-01	0.107	8.31E-01	-0.074	6.35E-01	0.079	5.86E-01
8572	A_09_P171880	A_09_P171880	0.102	9.14E-01	0.151	9.34E-01	0.206	6.09E-01	0.255	4.85E-01
18192	A_09_P171885	A_09_P171885	0.075	9.25E-01	0.136	9.25E-01	0.11	7.62E-01	0.171	5.79E-01
30352	A_09_P171900	A_09_P171900	0.12	7.71E-01	-0.105	8.98E-01	0.176	3.38E-01	-0.049	8.27E-01
7022	A_09_P171940	A_09_P171940	-0.052	9.13E-01	0.02	9.91E-01	-0.259	1.43E-01	-0.186	2.89E-01
16045	A_09_P171945	A_09_P171945	-0.12	8.11E-01	-0.027	9.88E-01	-0.24	2.65E-01	-0.147	5.10E-01
4487	A_09_P171950	A_09_P171950	-0.054	9.41E-01	-0.192	8.43E-01	-0.044	9.07E-01	-0.182	4.84E-01
24101	A_09_P172195	A_09_P172195	-0.073	9.33E-01	0.124	9.41E-01	-0.142	7.04E-01	0.054	8.94E-01
22864	A_09_P172235	A_09_P172235	-0.136	7.74E-01	0.263	6.18E-01	0.105	6.66E-01	0.503	1.43E-02
7753	A_09_P172570	A_09_P172570	-0.626	7.23E-01	0.159	9.73E-01	0.056	9.66E-01	0.841	2.44E-01
18347	A_09_P172575	A_09_P172575	0.127	7.04E-01	0.014	9.92E-01	0.103	4.78E-01	-0.01	9.60E-01
25640	A_09_P172600	A_09_P172600	-0.069	9.14E-01	-0.098	9.38E-01	0.033	9.32E-01	0.004	9.90E-01
30056	A_09_P172620	A_09_P172620	0.056	9.34E-01	-0.115	9.25E-01	0.047	8.96E-01	-0.125	6.44E-01
25881	A_09_P172730	A_09_P172730	0.073	8.14E-01	-0.011	9.93E-01	0.234	7.35E-02	0.149	2.45E-01
2140	A_09_P172755	A_09_P172755	0.972	6.80E-01	-0.04	9.96E-01	0.634	5.46E-01	-0.378	7.35E-01
21411	A_09_P172765	A_09_P172765	-0.03	9.34E-01	-0.058	9.31E-01	0.003	9.90E-01	-0.025	8.81E-01
14736	A_09_P173080	A_09_P173080	-0.247	8.20E-01	0.053	9.90E-01	-0.362	4.63E-01	-0.062	9.22E-01
19545	A_09_P173240	A_09_P173240	-0.161	9.00E-01	-0.016	9.97E-01	-0.098	8.91E-01	0.047	9.46E-01
8144	A_09_P173440	A_09_P173440	-0.031	9.68E-01	0.303	6.31E-01	-0.12	6.79E-01	0.215	3.73E-01
28456	A_09_P173535	A_09_P173535	-0.106	7.90E-01	-0.109	8.84E-01	-0.004	9.90E-01	-0.007	9.77E-01
16901	A_09_P173610	A_09_P173610	-0.029	9.70E-01	-0.033	9.87E-01	0.118	6.84E-01	0.114	6.77E-01
13137	A_09_P173615	A_09_P173615	-0.125	7.32E-01	-0.028	9.81E-01	-0.077	6.80E-01	0.02	9.26E-01
21827	A_09_P173625	A_09_P173625	-0.142	9.09E-01	0.275	8.98E-01	-0.208	7.16E-01	0.208	6.98E-01
7038	A_09_P173790	A_09_P173790	-0.218	6.16E-01	0.203	6.82E-01	-0.051	8.31E-01	0.37	2.84E-02
18411	A_09_P173810	A_09_P173810	0.607	5.65E-01	-0.006	9.99E-01	0.359	4.32E-01	-0.254	5.86E-01
27735	A_09_P173815	A_09_P173815	-0.347	6.45E-01	0.023	9.94E-01	-0.233	4.62E-01	0.138	6.83E-01
459	A_09_P173820	A_09_P173820	0.612	6.73E-01	0.521	7.97E-01	0.225	7.56E-01	0.135	8.54E-01
17945	A_09_P174090	A_09_P174090	-0.038	9.61E-01	-0.11	9.34E-01	-0.529	3.62E-02	-0.601	1.69E-02
9883	A_09_P174130	A_09_P174130	0.185	6.53E-01	0.3	3.14E-01	-0.365	2.74E-02	-0.25	1.07E-01
13309	A_09_P174200	A_09_P174200	-0.029	9.51E-01	0.056	9.48E-01	0.007	9.82E-01	0.091	5.94E-01
28623	A_09_P174275	A_09_P174275	0.08	8.60E-01	0.397	1.94E-01	-0.219	2.43E-01	0.098	6.36E-01
8761	A_09_P174460	A_09_P174460	0.13	7.97E-01	-0.167	8.43E-01	0.121	6.36E-01	-0.176	4.28E-01
5165	A_09_P174630	A_09_P174630	-0.08	9.16E-01	0.096	9.51E-01	-0.236	4.28E-01	-0.059	8.71E-01
21839	A_09_P174755	A_09_P174755	-0.09	8.90E-01	-0.107	9.37E-01	0.213	4.26E-01	0.197	4.49E-01
8174	A_09_P174805	A_09_P174805	-0.064	9.22E-01	-0.013	9.95E-01	0.055	8.72E-01	0.106	6.99E-01
31926	A_09_P175235	A_09_P175235	-0.044	9.18E-01	-0.136	8.14E-01	0.063	7.50E-01	-0.029	8.89E-01
30373	A_09_P175305	A_09_P175305	0.031	9.33E-01	-0.056	9.38E-01	0.112	4.32E-01	0.024	8.91E-01
1044	A_09_P175455	A_09_P175455	0.704	7.97E-01	0.438	9.45E-01	-0.393	8.02E-01	-0.658	6.10E-01
23520	A_09_P175545	A_09_P175545	-0.099	9.27E-01	0.127	9.53E-01	-0.09	8.69E-01	0.136	7.71E-01
1310	A_09_P175640	A_09_P175640	0.151	9.66E-01	0.928	8.26E-01	-0.677	6.03E-01	0.1	9.50E-01
27762	A_09_P175715	A_09_P175715	0.002	9.98E-01	-0.062	9.76E-01	0.348	2.70E-01	0.284	3.60E-01
5286	A_09_P175755	A_09_P175755	-0.047	9.22E-01	0.107	8.92E-01	-0.404	2.33E-02	-0.25	1.33E-01
21213	A_09_P175885	A_09_P175885	-0.287	7.17E-01	0.092	9.63E-01	-0.268	4.51E-01	0.11	7.86E-01
27075	A_09_P175905	A_09_P175905	0.028	9.71E-01	0.035	9.86E-01	0.389	9.92E-02	0.397	8.25E-02
14976	A_09_P175965	A_09_P175965	-0.195	7.04E-01	-0.054	9.66E-01	-0.01	9.79E-01	0.131	5.58E-01
19962	A_09_P176000	A_09_P176000	-0.078	8.24E-01	0.04	9.64E-01	0.009	9.73E-01	0.127	4.01E-01
25782	A_09_P176239	A_09_P176239	-0.005	9.93E-01	-0.041	9.64E-01	0.103	5.50E-01	0.066	7.11E-01
23360	A_09_P176330	A_09_P176330	-0.027	9.51E-01	0.145	7.74E-01	-0.228	1.22E-01	-0.056	7.53E-01
21065	A_09_P176430	A_09_P176430	0.138	7.68E-01	-0.013	9.95E-01	0.328	1.01E-01	0.177	3.86E-01
3985	A_09_P176435	A_09_P176435	0.241	7.60E-01	0.122	9.48E-01	0.164	6.93E-01	0.046	9.23E-01
4120	A_09_P176440	A_09_P176440	0.213	5.72E-01	-0.007	9.96E-01	0.087	6.21E-01	-0.133	3.87E-01
23061	A_09_P176635	A_09_P176635	-0.143	7.42E-01	0.03	9.84E-01	-0.088	6.96E-01	0.085	6.89E-01
8224	A_09_P176680	A_09_P176680	0.13	7.44E-01	0.141	8.25E-01	0.102	6.06E-01	0.113	5.35E-01
16598	A_09_P176735	A_09_P176735	0.197	6.77E-01	0.191	7.55E-01	0.524	9.33E-03	0.519	8.09E-03
7052	A_09_P176745	A_09_P176745	-0.127	8.21E-01	-0.054	9.71E-01	-0.133	6.34E-01	-0.06	8.45E-01
21997	A_09_P176750	A_09_P176750	-0.004	9.96E-01	-0.061	9.51E-01	0.08	7.16E-01	0.022	9.28E-01
14812	A_09_P176930	A_09_P176930	0.157	8.61E-01	-0.253	8.69E-01	0.023	9.72E-01	-0.387	2.83E-01
28457	A_09_P177205	A_09_P177205	0.161	7.68E-01	0.151	8.87E-01	0.058	8.63E-01	0.048	8.76E-01
32122	A_09_P177285	A_09_P177285	0.059	9.21E-01	0.133	8.93E-01	0.207	3.59E-01	0.281	1.79E-01
30792	A_09_P177630	A_09_P177630	0.014	9.79E-01	-0.064	9.41E-01	0.073	7.09E-01	-0.005	9.82E-01
24211	A_09_P178145	A_09_P178145	0.221	8.05E-01	-0.106	9.62E-01	0.466	2.25E-01	0.139	7.63E-01
17576	A_09_P178160	A_09_P178160	-0.094	8.49E-01	-0.016	9.94E-01	-0.011	9.76E-01	0.067	7.92E-01
24619	A_09_P178335	A_09_P178335	0.05	9.18E-01	0.031	9.81E-01	-0.104	6.07E-01	-0.122	5.09E-01
27865	A_09_P178465	A_09_P178465	-0.113	8.01E-01	-0.172	8.05E-01	0.006	9.85E-01	-0.052	8.31E-01
29291	A_09_P178675	A_09_P178675	-0.044	9.50E-01	-0.011	9.96E-01	-0.079	8.07E-01	-0.045	8.87E-01
27057	A_09_P178785	A_09_P178785	-0.031	9.90E-01	0.233	9.48E-01	-0.19	8.34E-01	0.074	9.36E-01
12318	A_09_P178940	A_09_P178940	-0.091	8.44E-01	0.092	9.25E-01	-0.002	9.95E-01	0.181	3.49E-01
8387	A_09_P178970	A_09_P178970	0.137	8.21E-01	-0.043	9.84E-01	0.042	9.17E-01	-0.139	6.27E-01
29449	A_09_P179015	A_09_P179015	0.145	7.40E-01	0.019	9.93E-01	0.144	4.76E-01	0.017	9.48E-01
32098	A_09_P179035	A_09_P179035	0.129	7.04E-01	-0.073	9.13E-01	0.157	2.70E-01	-0.045	7.92E-01
547	A_09_P179085	A_09_P179085	0.633	7.80E-01	0.422	9.34E-01	-0.12	9.39E-01	-0.331	7.77E-01
21162	A_09_P179160	A_09_P179160	0.01	9.86E-01	0.075	9.25E-01	0.018	9.46E-01	0.083	6.39E-01
10986	A_09_P179175	A_09_P179175	0.593	7.16E-01	-0.592	8.16E-01	0.549	4.54E-01	-0.636	3.52E-01
12733	A_09_P179415	A_09_P179415	-0.132	7.43E-01	-0.166	7.78E-01	0.045	8.53E-01	0.011	9.65E-01
31701	A_09_P179545	A_09_P179545	0.012	9.86E-01	0.044	9.72E-01	-0.021	9.48E-01	0.01	9.72E-01
24807	A_09_P179775	A_09_P179775	-0.295	7.04E-01	0.27	8.22E-01	-0.652	4.15E-02	-0.088	8.28E-01
8158	A_09_P179785	A_09_P179785	0.214	7.04E-01	0.197	8.23E-01	0.045	8.98E-01	0.028	9.32E-01
7882	A_09_P179870	A_09_P179870	0.216	7.82E-01	0.068	9.76E-01	0.505	1.29E-01	0.356	2.80E-01
2947	A_09_P179890	A_09_P179890	0.912	8.21E-01	-1.559	7.99E-01	1.28	4.91E-01	-1.191	5.09E-01
26824	A_09_P180050	A_09_P180050	0.099	8.39E-01	-0.032	9.84E-01	0.146	5.11E-01	0.015	9.60E-01
14924	A_09_P180165	A_09_P180165	-0.031	9.73E-01	-0.162	9.03E-01	0.124	7.31E-01	-0.007	9.87E-01
25690	A_09_P180455	A_09_P180455	-0.041	9.41E-01	-0.131	8.77E-01	-0.197	3.25E-01	-0.287	1.22E-01
13239	A_09_P180920	A_09_P180920	-0.021	9.64E-01	-0.001	9.99E-01	0.084	6.32E-01	0.103	5.12E-01
7645	A_09_P181275	A_09_P181275	-0.044	9.29E-01	0.136	8.39E-01	-0.064	7.76E-01	0.116	5.29E-01
18894	A_09_P181290	A_09_P181290	-0.01	9.84E-01	-0.08	8.96E-01	0.043	8.12E-01	-0.027	8.74E-01
25536	A_09_P181385	A_09_P181385	0.258	7.25E-01	-0.005	9.99E-01	0.634	4.02E-02	0.37	2.14E-01
9232	A_09_P181480	A_09_P181480	0.124	8.72E-01	-0.093	9.57E-01	0.181	6.12E-01	-0.036	9.32E-01
20845	A_09_P181695	A_09_P181695	0.05	9.33E-01	-0.234	7.25E-01	0.054	8.58E-01	-0.23	2.72E-01
22161	A_09_P181990	A_09_P181990	-0.152	8.17E-01	-0.272	7.69E-01	0.021	9.67E-01	-0.099	7.67E-01
11042	A_09_P182260	A_09_P182260	-0.486	5.13E-01	-0.225	8.64E-01	-1.329	1.01E-03	-1.068	2.70E-03
7332	A_09_P182275	A_09_P182275	-0.196	6.32E-01	0.077	9.25E-01	-0.112	5.31E-01	0.161	3.12E-01
4314	A_09_P182325	A_09_P182325	-0.008	9.87E-01	-0.028	9.71E-01	0.059	6.99E-01	0.038	8.03E-01
6112	A_09_P182340	A_09_P182340	0.066	9.20E-01	0.236	7.67E-01	-0.02	9.62E-01	0.15	5.60E-01
13188	A_09_P182435	A_09_P182435	-0.106	7.65E-01	-0.037	9.69E-01	-0.082	6.49E-01	-0.013	9.51E-01
28643	A_09_P182465	A_09_P182465	-0.081	8.94E-01	0.154	8.80E-01	-0.095	7.47E-01	0.14	5.78E-01
7857	A_09_P182525	A_09_P182525	0.06	9.51E-01	-0.03	9.93E-01	-0.08	8.67E-01	-0.17	6.52E-01
21407	A_09_P182625	A_09_P182625	-0.099	7.99E-01	0.083	9.20E-01	0.028	9.13E-01	0.21	1.89E-01
10107	A_09_P182670	A_09_P182670	-0.12	8.24E-01	-0.085	9.45E-01	-0.323	1.57E-01	-0.288	1.93E-01
32049	A_09_P182695	A_09_P182695	0.241	7.44E-01	-0.142	9.32E-01	0.098	8.22E-01	-0.284	3.74E-01
8489	A_09_P182725	A_09_P182725	0.03	9.74E-01	-0.359	6.38E-01	-0.607	3.57E-02	-0.996	2.13E-03
29609	A_09_P182850	A_09_P182850	0.061	9.38E-01	-0.182	8.82E-01	0.006	9.90E-01	-0.237	3.99E-01
31932	A_09_P182990	A_09_P182990	0.057	8.67E-01	-0.043	9.56E-01	0.1	5.10E-01	0	1.00E+00
9018	A_09_P183185	A_09_P183185	0.041	9.61E-01	0.063	9.71E-01	0.117	7.32E-01	0.14	6.48E-01
5128	A_09_P183370	A_09_P183370	-0.161	6.94E-01	0.153	7.89E-01	0.295	6.89E-02	0.61	1.42E-03
31489	A_09_P183645	A_09_P183645	-0.097	8.76E-01	0.174	8.64E-01	-0.168	5.42E-01	0.103	7.21E-01
29929	A_09_P183680	A_09_P183680	0.029	9.41E-01	-0.076	9.02E-01	0.012	9.59E-01	-0.093	5.15E-01
7870	A_09_P183740	A_09_P183740	0.315	7.80E-01	0.417	8.18E-01	0.038	9.65E-01	0.14	8.17E-01
17342	A_09_P183775	A_09_P183775	0.042	9.39E-01	-0.035	9.81E-01	0.101	6.61E-01	0.024	9.29E-01
21185	A_09_P183850	A_09_P183850	0.161	7.49E-01	0.05	9.71E-01	-0.079	7.82E-01	-0.19	3.88E-01
5452	A_09_P183955	A_09_P183955	0.057	8.31E-01	-0.005	9.96E-01	-0.034	8.25E-01	-0.097	3.98E-01
3343	A_09_P183960	A_09_P183960	1.025	6.95E-01	-0.386	9.45E-01	1.202	2.57E-01	-0.209	8.79E-01
23432	A_09_P183975	A_09_P183975	0.074	8.41E-01	0.036	9.71E-01	-0.128	4.38E-01	-0.166	2.71E-01
22141	A_09_P184020	A_09_P184020	0.674	5.86E-01	0.723	5.18E-01	-2.316	5.03E-04	-2.267	4.04E-04
23953	A_09_P184030	A_09_P184030	-0.257	7.04E-01	0.057	9.75E-01	-0.092	8.05E-01	0.222	4.40E-01
21833	A_09_P184155	A_09_P184155	-0.493	6.74E-01	0.02	9.96E-01	0.499	2.90E-01	1.011	2.56E-02
30472	A_09_P184610	A_09_P184610	0.128	9.57E-01	-0.166	9.75E-01	0.164	8.89E-01	-0.131	9.02E-01
15872	A_09_P184630	A_09_P184630	0.101	7.97E-01	-0.153	8.00E-01	0.09	6.52E-01	-0.164	3.27E-01
4179	A_09_P184695	A_09_P184695	-0.004	9.96E-01	0.233	6.70E-01	-0.125	5.71E-01	0.111	6.03E-01
4514	A_09_P184825	A_09_P184825	-0.18	7.50E-01	0.074	9.56E-01	-0.102	7.41E-01	0.153	5.61E-01
31961	A_09_P184840	A_09_P184840	0.016	9.70E-01	0.006	9.96E-01	0.112	4.29E-01	0.102	4.63E-01
7959	A_09_P184850	A_09_P184850	-0.019	9.85E-01	0.186	8.83E-01	-0.316	2.78E-01	-0.111	7.44E-01
14018	A_09_P184910	A_09_P184910	-0.212	7.15E-01	0.101	9.38E-01	-1.17	4.38E-04	-0.856	2.00E-03
17419	A_09_P185000	A_09_P185000	-0.127	8.72E-01	0.212	8.78E-01	-0.231	5.04E-01	0.108	7.78E-01
23927	A_09_P185005	A_09_P185005	-0.241	7.75E-01	0.041	9.91E-01	0.152	7.39E-01	0.435	2.15E-01
19651	A_09_P185055	A_09_P185055	-0.305	6.65E-01	0.004	9.99E-01	0.147	6.59E-01	0.456	8.78E-02
26420	A_09_P185285	A_09_P185285	-0.212	7.06E-01	0.146	8.91E-01	-0.004	9.92E-01	0.354	1.11E-01
29877	A_09_P185310	A_09_P185310	0.15	6.80E-01	-0.07	9.24E-01	0.058	7.57E-01	-0.163	2.52E-01
26308	A_09_P185360	A_09_P185360	0.4	5.68E-01	-0.089	9.56E-01	0.476	8.94E-02	-0.012	9.76E-01
28139	A_09_P185385	A_09_P185385	0.183	7.34E-01	-0.201	8.14E-01	-0.151	5.60E-01	-0.535	1.94E-02
4130	A_09_P185415	A_09_P185415	0.226	7.26E-01	-0.116	9.36E-01	0.993	2.11E-03	0.651	1.69E-02
17361	A_09_P185515	A_09_P185515	0.126	8.77E-01	0.095	9.58E-01	-0.337	3.11E-01	-0.368	2.42E-01
7783	A_09_P185530	A_09_P185530	0.435	8.01E-01	-0.267	9.47E-01	0.512	5.31E-01	-0.189	8.41E-01
21152	A_09_P185640	A_09_P185640	0.155	6.83E-01	0.11	8.58E-01	0.099	5.62E-01	0.055	7.67E-01
1926	A_09_P185660	A_09_P185660	0.492	6.03E-01	-0.593	4.49E-01	0.139	7.75E-01	-0.946	1.31E-02
30402	A_09_P185715	A_09_P185715	-0.097	9.06E-01	-0.186	8.96E-01	-0.015	9.78E-01	-0.104	7.82E-01
6796	A_09_P185740	A_09_P185740	-0.048	9.01E-01	-0.184	6.37E-01	-0.089	5.96E-01	-0.225	1.08E-01
27474	A_09_P185760	A_09_P185760	-0.028	9.73E-01	-0.276	7.25E-01	-0.292	2.55E-01	-0.541	2.91E-02
20256	A_09_P185850	A_09_P185850	-0.196	7.80E-01	0.108	9.48E-01	-0.762	1.53E-02	-0.458	1.12E-01
30817	A_09_P185955	A_09_P185955	-0.06	9.11E-01	-0.099	9.21E-01	-0.168	4.31E-01	-0.207	2.95E-01
19516	A_09_P185975	A_09_P185975	0.188	7.30E-01	0.008	9.97E-01	0.068	8.30E-01	-0.113	6.65E-01
12454	A_09_P186000	A_09_P186000	0.003	9.97E-01	0.011	9.95E-01	0.101	6.05E-01	0.109	5.46E-01
31901	A_09_P186035	A_09_P186035	0.107	8.54E-01	0.001	9.99E-01	-0.1	7.43E-01	-0.206	4.00E-01
11565	A_09_P186041	A_09_P186041	-0.369	7.01E-01	0.161	9.37E-01	-0.264	5.37E-01	0.266	5.11E-01
7663	A_09_P186070	A_09_P186070	0.201	6.84E-01	-0.016	9.93E-01	0.066	8.06E-01	-0.151	4.62E-01
28287	A_09_P186105	A_09_P186105	-0.136	7.26E-01	0.023	9.87E-01	-0.159	3.51E-01	0	9.99E-01
18802	A_09_P186130	A_09_P186130	0.055	9.70E-01	0.888	2.54E-01	-1.296	7.86E-03	-0.462	2.98E-01
5535	A_09_P186140	A_09_P186140	0.184	6.80E-01	0.238	5.95E-01	-0.352	4.83E-02	-0.298	8.17E-02
6663	A_09_P186150	A_09_P186150	0.14	7.04E-01	-0.395	7.85E-02	0.093	5.86E-01	-0.442	5.48E-03
26391	A_09_P186265	A_09_P186265	-0.086	8.55E-01	0.068	9.49E-01	-0.138	5.20E-01	0.016	9.53E-01
28821	A_09_P186315	A_09_P186315	0.215	6.79E-01	-0.11	9.10E-01	0.247	2.37E-01	-0.079	7.50E-01
19994	A_09_P186410	A_09_P186410	-0.102	7.40E-01	-0.044	9.53E-01	-0.127	3.54E-01	-0.069	6.36E-01
15470	A_09_P186435	A_09_P186435	-0.065	9.31E-01	0.033	9.88E-01	0.008	9.86E-01	0.106	7.33E-01
17531	A_09_P186445	A_09_P186445	-0.226	6.57E-01	-0.16	8.32E-01	0.035	9.07E-01	0.101	6.53E-01
13034	A_09_P186455	A_09_P186455	0.014	9.71E-01	0.007	9.95E-01	-0.091	4.82E-01	-0.098	4.23E-01
7080	A_09_P186485	A_09_P186485	0.047	9.20E-01	0.06	9.48E-01	-0.015	9.60E-01	-0.001	9.95E-01
25502	A_09_P186500	A_09_P186500	0.027	9.69E-01	-0.293	5.98E-01	0.213	3.54E-01	-0.107	6.69E-01
13999	A_09_P186530	A_09_P186530	0.163	7.49E-01	-0.17	8.42E-01	0.18	4.46E-01	-0.154	5.07E-01
14626	A_09_P186590	A_09_P186590	-0.213	6.38E-01	0.185	7.44E-01	0.721	1.13E-03	1.119	6.60E-05
16596	A_09_P186650	A_09_P186650	-0.08	8.21E-01	0.002	9.99E-01	-0.115	4.79E-01	-0.033	8.66E-01
18746	A_09_P186680	A_09_P186680	0.309	6.84E-01	0.019	9.95E-01	0.202	5.56E-01	-0.088	8.17E-01
12435	A_09_P186715	A_09_P186715	-0.005	9.97E-01	-0.361	7.82E-01	-0.027	9.69E-01	-0.383	3.05E-01
31759	A_09_P186720	A_09_P186720	0.017	9.67E-01	-0.118	8.05E-01	0.056	7.36E-01	-0.079	5.80E-01
30859	A_09_P186730	A_09_P186730	-0.157	7.50E-01	0.179	8.23E-01	0.062	8.34E-01	0.397	5.22E-02
15178	A_09_P186780	A_09_P186780	-0.241	6.95E-01	-0.133	9.09E-01	-0.363	1.37E-01	-0.255	2.92E-01
31604	A_09_P186795	A_09_P186795	0.271	7.07E-01	-0.018	9.95E-01	0.146	6.88E-01	-0.143	6.75E-01
30336	A_09_P186935	A_09_P186935	-0.012	9.84E-01	-0.038	9.71E-01	-0.009	9.75E-01	-0.035	8.68E-01
7382	A_09_P186980	A_09_P186980	0.071	8.66E-01	-0.164	7.82E-01	0.018	9.51E-01	-0.217	1.87E-01
1346	A_09_P187105	A_09_P187105	0.499	7.44E-01	0.395	8.96E-01	0.387	6.09E-01	0.283	7.11E-01
6305	A_09_P187135	A_09_P187135	-0.208	6.21E-01	0.003	9.99E-01	-0.105	5.81E-01	0.105	5.59E-01
31117	A_09_P187185	A_09_P187185	0.093	7.90E-01	-0.041	9.63E-01	0.127	4.20E-01	-0.007	9.76E-01
13561	A_09_P187220	A_09_P187220	0.131	6.86E-01	0.25	2.85E-01	-1.245	1.67E-05	-1.127	1.68E-05
15346	A_09_P187245	A_09_P187245	-0.216	7.60E-01	0.185	8.96E-01	-0.307	3.30E-01	0.093	8.06E-01
31617	A_09_P187260	A_09_P187260	-0.013	9.84E-01	-0.101	9.09E-01	-0.058	8.19E-01	-0.146	4.48E-01
22967	A_09_P187305	A_09_P187305	-0.245	6.19E-01	-0.181	7.94E-01	-0.422	3.33E-02	-0.358	5.75E-02
14285	A_09_P187310	A_09_P187310	0.038	9.10E-01	-0.054	9.34E-01	0.08	5.74E-01	-0.012	9.47E-01
27578	A_09_P187355	A_09_P187355	-0.177	6.67E-01	-0.084	9.15E-01	0.005	9.86E-01	0.099	5.76E-01
25505	A_09_P187410	A_09_P187410	0.1	9.04E-01	0.02	9.95E-01	0.296	3.61E-01	0.216	5.09E-01
1322	A_09_P187520	A_09_P187520	0.772	7.43E-01	0.466	9.28E-01	0.201	8.93E-01	-0.105	9.41E-01
22425	A_09_P187525	A_09_P187525	0.134	7.34E-01	0.311	3.13E-01	-0.104	5.86E-01	0.073	7.08E-01
19710	A_09_P187555	A_09_P187555	-0.13	8.21E-01	0.108	9.32E-01	0.051	8.87E-01	0.289	2.20E-01
29228	A_09_P187560	A_09_P187560	-0.026	9.55E-01	-0.057	9.46E-01	0.042	8.46E-01	0.012	9.57E-01
28444	A_09_P187575	A_09_P187575	-0.235	7.04E-01	0.054	9.73E-01	-0.165	5.61E-01	0.124	6.63E-01
24132	A_09_P187590	A_09_P187590	-0.009	9.87E-01	-0.04	9.69E-01	-0.032	8.96E-01	-0.062	7.51E-01
2045	A_09_P187630	A_09_P187630	0.5	8.78E-01	0.208	9.84E-01	0.189	9.27E-01	-0.103	9.55E-01
27707	A_09_P187660	A_09_P187660	0.225	7.77E-01	0.096	9.61E-01	0.009	9.88E-01	-0.12	7.72E-01
30187	A_09_P187695	A_09_P187695	0.008	9.91E-01	0.16	8.42E-01	0.145	5.28E-01	0.296	1.35E-01
29320	A_09_P187700	A_09_P187700	0.035	9.19E-01	-0.129	7.44E-01	-0.053	7.33E-01	-0.217	6.69E-02
5532	A_09_P187725	A_09_P187725	0.019	9.80E-01	0.119	9.08E-01	-0.055	8.60E-01	0.045	8.74E-01
5349	A_09_P187770	A_09_P187770	0.203	6.39E-01	-0.077	9.30E-01	-0.261	1.19E-01	-0.541	3.49E-03
19383	A_09_P187820	A_09_P187820	0.007	9.91E-01	0.123	8.65E-01	0.037	8.87E-01	0.153	3.87E-01
17402	A_09_P187870	A_09_P187870	0.569	7.07E-01	0.128	9.76E-01	0.479	4.82E-01	0.038	9.67E-01
29821	A_09_P187890	A_09_P187890	-0.017	9.77E-01	-0.073	9.38E-01	-0.051	8.30E-01	-0.107	5.68E-01
22777	A_09_P187905	A_09_P187905	-0.107	8.24E-01	0.075	9.46E-01	-0.182	3.99E-01	0	9.98E-01
14310	A_09_P187915	A_09_P187915	-0.692	2.96E-01	-0.789	1.73E-01	0.108	8.25E-01	0.012	9.83E-01
16425	A_09_P187965	A_09_P187965	-0.044	9.44E-01	0.176	8.29E-01	-0.294	1.75E-01	-0.074	7.79E-01
25918	A_09_P187970	A_09_P187970	-0.438	7.01E-01	-0.279	8.93E-01	-0.302	5.57E-01	-0.143	8.01E-01
14908	A_09_P188035	A_09_P188035	0.177	8.90E-01	-0.128	9.67E-01	-0.46	3.73E-01	-0.765	1.05E-01
17892	A_09_P188055	A_09_P188055	0.012	9.83E-01	-0.123	8.28E-01	0.111	5.03E-01	-0.024	9.05E-01
31692	A_09_P188070	A_09_P188070	0.052	9.08E-01	0.015	9.93E-01	0.12	5.22E-01	0.082	6.70E-01
30885	A_09_P188100	A_09_P188100	0.048	9.34E-01	0.061	9.57E-01	0.339	9.39E-02	0.352	7.20E-02
13510	A_09_P188120	A_09_P188120	0.195	7.58E-01	0.318	6.86E-01	-0.468	8.34E-02	-0.345	1.89E-01
21627	A_09_P188150	A_09_P188150	-0.04	9.54E-01	0.029	9.88E-01	-0.013	9.75E-01	0.056	8.54E-01
18587	A_09_P188180	A_09_P188180	0.007	9.90E-01	-0.09	8.92E-01	-0.128	4.00E-01	-0.225	1.04E-01
4508	A_09_P188185	A_09_P188185	0.074	9.14E-01	-0.184	8.58E-01	-0.053	8.88E-01	-0.311	2.06E-01
2470	A_09_P188265	A_09_P188265	0.939	7.50E-01	-0.985	8.42E-01	0.891	5.26E-01	-1.034	4.27E-01
14439	A_09_P188435	A_09_P188435	0.169	7.52E-01	-0.027	9.90E-01	0.037	9.17E-01	-0.158	5.15E-01
32103	A_09_P188550	A_09_P188550	0.088	7.99E-01	0.005	9.97E-01	0.008	9.76E-01	-0.076	6.49E-01
18703	A_09_P188555	A_09_P188555	0.233	7.11E-01	-0.177	8.80E-01	-0.013	9.78E-01	-0.423	9.46E-02
26079	A_09_P188605	A_09_P188605	0.498	4.03E-01	0.359	6.42E-01	-0.243	4.30E-01	-0.382	1.69E-01
8137	A_09_P188610	A_09_P188610	-0.282	6.45E-01	-0.026	9.91E-01	-0.349	1.42E-01	-0.092	7.47E-01
22152	A_09_P188675	A_09_P188675	0.206	6.74E-01	-0.091	9.26E-01	0.021	9.47E-01	-0.276	1.35E-01
27949	A_09_P188685	A_09_P188685	0.29	7.20E-01	0.177	9.13E-01	0.455	1.80E-01	0.341	3.11E-01
17006	A_09_P188725	A_09_P188725	-0.168	8.79E-01	-0.452	7.50E-01	-0.042	9.56E-01	-0.326	4.74E-01
16109	A_09_P188735	A_09_P188735	0.991	7.91E-01	0.534	9.53E-01	0.61	7.66E-01	0.152	9.46E-01
9720	A_09_P188755	A_09_P188755	-0.067	8.98E-01	0.014	9.94E-01	0.197	3.37E-01	0.278	1.43E-01
19786	A_09_P188795	A_09_P188795	0.165	7.04E-01	0.067	9.45E-01	0.057	8.12E-01	-0.042	8.56E-01
31628	A_09_P188800	A_09_P188800	-0.145	7.06E-01	0.055	9.50E-01	-0.031	8.97E-01	0.17	2.78E-01
30252	A_09_P188920	A_09_P188920	-0.103	8.31E-01	0.055	9.64E-01	-0.25	2.23E-01	-0.092	6.98E-01
27499	A_09_P188925	A_09_P188925	-0.286	6.78E-01	-0.142	9.14E-01	-0.359	1.89E-01	-0.215	4.48E-01
3317	A_09_P188935	A_09_P188935	0.919	6.20E-01	-0.43	8.98E-01	0.771	3.11E-01	-0.579	4.48E-01
19701	A_09_P189000	A_09_P189000	0.276	6.41E-01	0.079	9.52E-01	0.409	7.49E-02	0.212	3.62E-01
25778	A_09_P189025	A_09_P189025	-0.078	7.97E-01	-0.073	9.06E-01	0.179	1.70E-01	0.184	1.41E-01
25749	A_09_P189110	A_09_P189110	0.244	6.54E-01	0.17	8.35E-01	-0.198	3.78E-01	-0.272	1.88E-01
22913	A_09_P189130	A_09_P189130	-0.059	9.05E-01	-0.076	9.38E-01	0.057	8.20E-01	0.04	8.67E-01
19469	A_09_P189155	A_09_P189155	-0.185	6.89E-01	0.033	9.81E-01	-0.051	8.42E-01	0.166	3.71E-01
30939	A_09_P189170	A_09_P189170	0.027	9.48E-01	-0.153	7.30E-01	-0.023	9.15E-01	-0.204	1.32E-01
7912	A_09_P189185	A_09_P189185	-0.019	9.71E-01	-0.032	9.77E-01	-0.059	7.82E-01	-0.072	7.03E-01
16847	A_09_P189190	A_09_P189190	0.185	6.63E-01	0.036	9.74E-01	0.087	6.65E-01	-0.063	7.54E-01
13780	A_09_P189200	A_09_P189200	0.005	9.97E-01	0.126	9.41E-01	0.404	1.93E-01	0.525	7.76E-02
32183	A_09_P189210	A_09_P189210	-0.28	7.32E-01	-0.007	9.98E-01	-0.356	3.20E-01	-0.084	8.52E-01
9740	A_09_P189220	A_09_P189220	-0.368	6.82E-01	-0.16	9.32E-01	-0.152	7.36E-01	0.057	9.07E-01
16206	A_09_P189285	A_09_P189285	0.186	7.20E-01	0.206	7.86E-01	-0.5	2.50E-02	-0.479	2.55E-02
7538	A_09_P189310	A_09_P189310	-0.281	6.45E-01	-0.113	9.26E-01	-0.159	5.52E-01	0.009	9.79E-01
20355	A_09_P189320	A_09_P189320	0.135	7.28E-01	-0.137	8.25E-01	-0.101	5.90E-01	-0.373	2.18E-02
18787	A_09_P189355	A_09_P189355	0.314	6.64E-01	-0.338	6.76E-01	0.263	3.80E-01	-0.39	1.54E-01
26191	A_09_P189505	A_09_P189505	0.013	9.91E-01	0.107	9.49E-01	0.831	1.07E-02	0.926	4.88E-03
30566	A_09_P189550	A_09_P189550	-0.247	8.39E-01	0.932	3.16E-01	-0.801	1.08E-01	0.378	4.72E-01
18776	A_09_P189575	A_09_P189575	0.097	8.76E-01	0.25	7.55E-01	-0.007	9.87E-01	0.147	5.83E-01
26545	A_09_P189610	A_09_P189610	0.077	8.84E-01	0.144	8.65E-01	0.104	6.74E-01	0.171	4.14E-01
895	A_09_P189620	A_09_P189620	0.082	9.55E-01	0.493	7.58E-01	-0.548	2.71E-01	-0.137	8.24E-01
4139	A_09_P189720	A_09_P189720	0.103	8.62E-01	0.098	9.41E-01	0.014	9.74E-01	0.009	9.80E-01
10306	A_09_P189765	A_09_P189765	-0.191	6.74E-01	-0.125	8.65E-01	-0.236	1.86E-01	-0.17	3.41E-01
1500	A_09_P189775	A_09_P189775	-0.477	5.58E-01	0.12	9.47E-01	-0.318	3.59E-01	0.279	4.08E-01
30644	A_09_P189805	A_09_P189805	-0.226	8.11E-01	0.16	9.41E-01	0.135	8.03E-01	0.52	1.79E-01
25331	A_09_P189885	A_09_P189885	-0.237	6.94E-01	0.104	9.34E-01	-0.032	9.36E-01	0.31	1.82E-01
27259	A_09_P189900	A_09_P189900	0.5	7.02E-01	-0.377	8.61E-01	0.533	3.28E-01	-0.344	5.43E-01
25401	A_09_P189925	A_09_P189925	-0.191	7.82E-01	-0.069	9.71E-01	0.09	8.27E-01	0.211	4.98E-01
30617	A_09_P189945	A_09_P189945	-0.293	7.04E-01	0.121	9.44E-01	-0.094	8.28E-01	0.32	3.08E-01
24134	A_09_P189985	A_09_P189985	-0.176	7.84E-01	0.114	9.38E-01	0.506	6.50E-02	0.797	6.35E-03
27652	A_09_P189995	A_09_P189995	0.134	7.36E-01	0.243	5.39E-01	-0.104	5.96E-01	0.005	9.85E-01
14999	A_09_P190090	A_09_P190090	-0.061	9.53E-01	0.072	9.75E-01	-0.1	8.36E-01	0.033	9.48E-01
6926	A_09_P190305	A_09_P190305	0.128	6.85E-01	0.326	8.95E-02	0.264	3.84E-02	0.463	1.64E-03
11896	A_09_P190326	A_09_P190326	0.172	7.71E-01	-0.306	6.64E-01	-0.304	2.36E-01	-0.782	4.42E-03
23402	A_09_P190335	A_09_P190335	-0.091	9.04E-01	0.173	8.93E-01	-0.033	9.43E-01	0.231	4.26E-01
32091	A_09_P190350	A_09_P190350	0.047	8.88E-01	0.01	9.94E-01	0.005	9.82E-01	-0.032	8.47E-01
25445	A_09_P190395	A_09_P190395	0.169	7.30E-01	-0.096	9.28E-01	-0.521	1.60E-02	-0.786	1.29E-03
3334	A_09_P190490	A_09_P190490	1.496	7.10E-01	-1.114	8.82E-01	1.593	3.67E-01	-1.016	5.80E-01
21199	A_09_P190565	A_09_P190565	-0.388	6.80E-01	-0.052	9.87E-01	-0.413	2.80E-01	-0.077	8.74E-01
30218	A_09_P190600	A_09_P190600	-0.024	9.86E-01	0.114	9.58E-01	0.238	5.83E-01	0.377	3.19E-01
18386	A_09_P190605	A_09_P190605	-0.03	9.90E-01	0.496	8.58E-01	-0.322	7.00E-01	0.204	8.11E-01
8222	A_09_P190720	A_09_P190720	0.085	9.09E-01	-0.014	9.96E-01	-0.056	8.91E-01	-0.154	6.15E-01
16688	A_09_P190730	A_09_P190730	-0.056	9.51E-01	-0.028	9.93E-01	-0.018	9.75E-01	0.01	9.83E-01
21206	A_09_P190735	A_09_P190735	-0.006	9.92E-01	0.085	9.21E-01	-0.001	9.96E-01	0.09	6.38E-01
22539	A_09_P190745	A_09_P190745	-0.119	8.45E-01	0.275	7.33E-01	0.05	8.96E-01	0.444	6.89E-02
12519	A_09_P190755	A_09_P190755	0.073	8.30E-01	-0.01	9.94E-01	0.029	8.90E-01	-0.054	7.52E-01
31675	A_09_P190785	A_09_P190785	-0.179	7.40E-01	-0.03	9.88E-01	-0.686	6.49E-03	-0.537	1.91E-02
26887	A_09_P190790	A_09_P190790	-0.043	9.38E-01	-0.169	8.14E-01	0.062	8.12E-01	-0.064	7.86E-01
14332	A_09_P190840	A_09_P190840	0.356	6.19E-01	-0.011	9.96E-01	0.133	7.03E-01	-0.234	4.23E-01
24959	A_09_P190845	A_09_P190845	-0.989	4.17E-01	-0.645	7.18E-01	-0.701	2.32E-01	-0.357	5.70E-01
23050	A_09_P190850	A_09_P190850	0.065	8.99E-01	-0.023	9.90E-01	0.028	9.28E-01	-0.06	8.03E-01
6603	A_09_P190930	A_09_P190930	-0.112	8.52E-01	-0.079	9.56E-01	0.01	9.82E-01	0.043	8.98E-01
16419	A_09_P190975	A_09_P190975	-0.176	8.40E-01	0.034	9.93E-01	0.073	8.93E-01	0.282	4.51E-01
7260	A_09_P190985	A_09_P190985	-0.252	7.32E-01	0.037	9.90E-01	0.524	9.07E-02	0.814	1.12E-02
30785	A_09_P191030	A_09_P191030	0.032	9.44E-01	-0.06	9.43E-01	-0.242	1.17E-01	-0.334	2.90E-02
6518	A_09_P191120	A_09_P191120	0.22	7.60E-01	-0.086	9.63E-01	0.064	8.89E-01	-0.241	4.54E-01
22619	A_09_P191165	A_09_P191165	-0.051	9.53E-01	0.157	9.10E-01	-0.103	7.89E-01	0.105	7.68E-01
28412	A_09_P191170	A_09_P191170	-0.053	9.71E-01	0.046	9.93E-01	-0.17	7.79E-01	-0.071	9.11E-01
28852	A_09_P191250	A_09_P191250	-0.276	6.74E-01	0.112	9.34E-01	-0.013	9.78E-01	0.376	1.32E-01
15575	A_09_P191260	A_09_P191260	-0.049	9.29E-01	-0.067	9.50E-01	-0.539	9.07E-03	-0.557	6.21E-03
26900	A_09_P191285	A_09_P191285	0.118	9.32E-01	0.11	9.71E-01	-0.173	7.88E-01	-0.181	7.59E-01
26088	A_09_P191320	A_09_P191320	-0.111	8.33E-01	-0.306	5.69E-01	-0.073	8.08E-01	-0.268	2.12E-01
1851	A_09_P191325	A_09_P191325	0.489	8.25E-01	-0.61	8.83E-01	-0.052	9.76E-01	-1.151	2.03E-01
16711	A_09_P191335	A_09_P191335	-0.06	8.57E-01	-0.105	8.45E-01	-0.116	4.24E-01	-0.161	2.24E-01
30013	A_09_P191435	A_09_P191435	0.129	7.40E-01	0.142	8.22E-01	-0.003	9.91E-01	0.009	9.69E-01
26834	A_09_P191455	A_09_P191455	0.678	7.99E-01	-0.793	8.67E-01	0.974	4.19E-01	-0.496	7.07E-01
1773	A_09_P191505	A_09_P191505	0.782	7.32E-01	0.015	9.99E-01	-0.039	9.83E-01	-0.806	4.12E-01
27441	A_09_P191510	A_09_P191510	-0.128	7.65E-01	0.134	8.58E-01	0.054	8.31E-01	0.316	7.32E-02
6696	A_09_P191520	A_09_P191520	-0.093	8.41E-01	-0.012	9.95E-01	0.048	8.62E-01	0.129	5.28E-01
25511	A_09_P191555	A_09_P191555	-0.09	7.93E-01	-0.184	6.40E-01	-0.112	4.81E-01	-0.206	1.44E-01
18565	A_09_P191560	A_09_P191560	0.009	9.88E-01	0.071	9.28E-01	-0.078	6.74E-01	-0.015	9.44E-01
13432	A_09_P191570	A_09_P191570	0.051	9.19E-01	0.043	9.71E-01	-0.068	7.74E-01	-0.077	7.20E-01
4947	A_09_P191595	A_09_P191595	-0.296	7.02E-01	-0.257	8.25E-01	0.459	1.37E-01	0.497	9.47E-02
2132	A_09_P191615	A_09_P191615	-0.044	9.73E-01	-0.401	7.52E-01	-0.123	8.18E-01	-0.48	2.04E-01
6933	A_09_P191655	A_09_P191655	-0.227	8.78E-01	0.139	9.71E-01	-0.489	4.35E-01	-0.123	8.73E-01
24072	A_09_P191685	A_09_P191685	0.032	9.37E-01	0.111	8.43E-01	-0.093	5.66E-01	-0.015	9.43E-01
15873	A_09_P191700	A_09_P191700	-0.121	8.19E-01	-0.056	9.69E-01	-0.059	8.50E-01	0.006	9.87E-01
11628	A_09_P191710	A_09_P191710	-0.153	7.87E-01	0.048	9.77E-01	-0.04	9.15E-01	0.16	5.34E-01
17707	A_09_P191715	A_09_P191715	-0.044	9.20E-01	-0.053	9.53E-01	-0.249	1.14E-01	-0.258	9.03E-02
14729	A_09_P191765	A_09_P191765	-0.227	7.49E-01	0.066	9.73E-01	0.034	9.47E-01	0.327	2.75E-01
32071	A_09_P191785	A_09_P191785	0.045	9.29E-01	-0.082	9.28E-01	0.101	6.24E-01	-0.026	9.14E-01
23092	A_09_P191800	A_09_P191800	0.109	8.12E-01	-0.05	9.67E-01	-0.02	9.51E-01	-0.18	3.58E-01
5426	A_09_P191815	A_09_P191815	0.037	9.64E-01	0.433	4.21E-01	-0.342	1.95E-01	0.055	8.74E-01
30608	A_09_P191860	A_09_P191860	-0.068	8.80E-01	-0.008	9.96E-01	-0.044	8.61E-01	0.016	9.49E-01
2344	A_09_P191895	A_09_P191895	0.355	9.55E-01	-0.11	9.96E-01	0.306	9.28E-01	-0.16	9.58E-01
6221	A_09_P191910	A_09_P191910	-0.187	7.84E-01	-0.033	9.91E-01	-0.374	2.02E-01	-0.22	4.70E-01
31876	A_09_P191915	A_09_P191915	-0.081	8.41E-01	0.111	8.82E-01	-0.036	8.86E-01	0.156	3.53E-01
9784	A_09_P191920	A_09_P191920	0.17	8.51E-01	0.455	6.63E-01	0.01	9.89E-01	0.295	4.49E-01
31375	A_09_P191955	A_09_P191955	-0.079	8.47E-01	-0.17	7.59E-01	-0.054	8.15E-01	-0.146	3.95E-01
18038	A_09_P192000	A_09_P192000	0.073	9.38E-01	-0.398	6.64E-01	-0.098	8.29E-01	-0.569	7.25E-02
24628	A_09_P192010	A_09_P192010	-0.176	8.05E-01	-0.25	8.26E-01	-0.059	8.96E-01	-0.133	7.06E-01
21166	A_09_P192025	A_09_P192025	0.291	6.25E-01	-0.062	9.66E-01	0.193	4.47E-01	-0.16	5.23E-01
30833	A_09_P192050	A_09_P192050	0.031	9.55E-01	-0.049	9.63E-01	0.129	5.18E-01	0.048	8.34E-01
22945	A_09_P192080	A_09_P192080	0.012	9.91E-01	-0.129	9.37E-01	-0.399	1.91E-01	-0.54	6.53E-02
6819	A_09_P192115	A_09_P192115	-0.292	7.37E-01	-0.214	8.99E-01	0.084	8.76E-01	0.162	7.06E-01
30256	A_09_P192130	A_09_P192130	0.116	7.94E-01	-0.04	9.75E-01	0.404	3.57E-02	0.248	1.77E-01
13685	A_09_P192135	A_09_P192135	-0.17	8.20E-01	0.152	9.25E-01	0.095	8.27E-01	0.417	1.71E-01
773	A_09_P192155	A_09_P192155	0.566	7.74E-01	0.527	8.91E-01	-0.319	7.69E-01	-0.358	7.17E-01
6317	A_09_P192170	A_09_P192170	-0.033	9.71E-01	0.19	8.74E-01	-0.143	6.71E-01	0.08	8.20E-01
16682	A_09_P192190	A_09_P192190	0.069	8.61E-01	-0.016	9.93E-01	0.066	7.50E-01	-0.019	9.32E-01
13355	A_09_P192230	A_09_P192230	-0.023	9.85E-01	-0.027	9.94E-01	-0.156	7.12E-01	-0.16	6.83E-01
10841	A_09_P192245	A_09_P192245	0.286	7.69E-01	0.132	9.56E-01	0.176	7.38E-01	0.022	9.72E-01
30673	A_09_P192250	A_09_P192250	0.091	8.29E-01	-0.007	9.96E-01	-0.031	9.07E-01	-0.129	4.84E-01
25416	A_09_P192260	A_09_P192260	-0.05	8.83E-01	-0.145	7.22E-01	0.15	2.61E-01	0.055	7.21E-01
30364	A_09_P192265	A_09_P192265	-0.108	8.02E-01	0.063	9.52E-01	-0.065	7.88E-01	0.106	5.99E-01
12262	A_09_P192300	A_09_P192300	-0.17	7.65E-01	-0.026	9.91E-01	-0.3	2.22E-01	-0.157	5.50E-01
31118	A_09_P192305	A_09_P192305	0.029	9.84E-01	-0.091	9.71E-01	-0.091	8.75E-01	-0.211	6.34E-01
18066	A_09_P192340	A_09_P192340	-0.271	6.08E-01	0.015	9.94E-01	-0.05	8.68E-01	0.237	2.47E-01
31878	A_09_P192365	A_09_P192365	0.075	8.68E-01	-0.089	9.23E-01	-0.522	8.33E-03	-0.686	1.37E-03
10246	A_09_P192425	A_09_P192425	0.037	9.70E-01	-0.116	9.45E-01	0.072	8.71E-01	-0.081	8.36E-01
23515	A_09_P192435	A_09_P192435	-0.657	1.46E-01	-0.429	4.69E-01	-0.232	4.33E-01	-0.004	9.93E-01
27969	A_09_P192460	A_09_P192460	0.296	7.12E-01	0.075	9.72E-01	0.44	1.92E-01	0.219	5.44E-01
13133	A_09_P192485	A_09_P192485	-0.056	8.40E-01	0.097	8.23E-01	-0.065	6.26E-01	0.088	4.63E-01
16367	A_09_P192550	A_09_P192550	0.129	7.40E-01	0.053	9.55E-01	0.073	7.20E-01	-0.002	9.93E-01
16267	A_09_P192580	A_09_P192580	-0.048	9.38E-01	0.067	9.56E-01	-0.282	1.92E-01	-0.167	4.56E-01
31272	A_09_P192585	A_09_P192585	-0.096	8.07E-01	-0.02	9.90E-01	0.034	8.92E-01	0.11	5.38E-01
6523	A_09_P192625	A_09_P192625	0.067	9.20E-01	-0.017	9.94E-01	-0.04	9.13E-01	-0.124	6.45E-01
2823	A_09_P192650	A_09_P192650	0.214	9.42E-01	-0.563	9.06E-01	0.237	8.72E-01	-0.54	6.35E-01
16208	A_09_P192670	A_09_P192670	0.059	9.23E-01	-0.098	9.32E-01	0.114	6.62E-01	-0.043	8.82E-01
24024	A_09_P192700	A_09_P192700	-0.132	8.40E-01	-0.113	9.38E-01	-0.198	5.06E-01	-0.179	5.36E-01
29292	A_09_P192785	A_09_P192785	0.033	9.74E-01	-0.257	8.25E-01	0.028	9.59E-01	-0.261	4.08E-01
27362	A_09_P192790	A_09_P192790	-0.044	9.13E-01	-0.191	6.19E-01	-0.06	7.50E-01	-0.208	1.44E-01
32016	A_09_P192810	A_09_P192810	-0.178	6.68E-01	-0.058	9.50E-01	-0.31	5.76E-02	-0.19	2.34E-01
25683	A_09_P192855	A_09_P192855	-0.099	8.98E-01	-0.036	9.88E-01	0.211	5.12E-01	0.274	3.50E-01
26344	A_09_P192910	A_09_P192910	0.331	6.77E-01	0.08	9.68E-01	0.252	4.58E-01	0.001	9.98E-01
29697	A_09_P192920	A_09_P192920	-0.095	8.20E-01	-0.107	8.95E-01	-0.116	5.61E-01	-0.128	4.90E-01
15752	A_09_P192945	A_09_P192945	-0.014	9.78E-01	0.058	9.43E-01	0.047	8.17E-01	0.119	4.40E-01
30242	A_09_P192955	A_09_P192955	-0.073	8.41E-01	-0.077	9.19E-01	0.051	8.04E-01	0.047	8.03E-01
19787	A_09_P192965	A_09_P192965	0.064	9.06E-01	0.084	9.38E-01	-0.082	7.48E-01	-0.063	8.03E-01
25523	A_09_P193055	A_09_P193055	0.239	7.18E-01	-0.139	9.20E-01	-0.036	9.36E-01	-0.415	1.19E-01
31825	A_09_P193080	A_09_P193080	-0.196	7.75E-01	-0.066	9.71E-01	-0.258	4.05E-01	-0.129	7.05E-01
3865	A_09_P193100	A_09_P193100	-0.114	9.17E-01	-0.308	8.43E-01	-0.32	4.55E-01	-0.514	1.82E-01
24767	A_09_P193140	A_09_P193140	-0.126	7.84E-01	0.055	9.63E-01	-0.085	7.32E-01	0.096	6.69E-01
12649	A_09_P193165	A_09_P193165	0.368	7.76E-01	-0.514	7.92E-01	0.559	3.29E-01	-0.323	5.93E-01
9119	A_09_P193235	A_09_P193235	0.08	9.07E-01	0.013	9.96E-01	-0.093	7.82E-01	-0.159	5.65E-01
23370	A_09_P193285	A_09_P193285	0.059	8.99E-01	0.049	9.63E-01	0.061	7.94E-01	0.051	8.20E-01
9927	A_09_P193335	A_09_P193335	0.057	8.59E-01	-0.176	5.96E-01	0.066	6.79E-01	-0.167	1.90E-01
20474	A_09_P193350	A_09_P193350	0.009	9.90E-01	-0.136	8.78E-01	0.044	8.82E-01	-0.101	6.60E-01
10881	A_09_P193365	A_09_P193365	-0.078	8.90E-01	0.157	8.57E-01	-0.024	9.46E-01	0.211	3.27E-01
25850	A_09_P193370	A_09_P193370	0.01	9.94E-01	-0.065	9.83E-01	-0.166	7.23E-01	-0.241	5.52E-01
21019	A_09_P193400	A_09_P193400	-0.056	8.75E-01	-0.188	6.00E-01	0.071	6.76E-01	-0.06	7.15E-01
32179	A_09_P193440	A_09_P193440	-0.028	9.49E-01	-0.087	8.98E-01	-0.032	8.87E-01	-0.09	5.80E-01
6223	A_09_P193455	A_09_P193455	-0.084	9.31E-01	-0.108	9.56E-01	0.081	8.72E-01	0.057	9.03E-01
31359	A_09_P193465	A_09_P193465	-0.236	7.14E-01	0.046	9.83E-01	-0.222	4.42E-01	0.061	8.62E-01
23779	A_09_P193510	A_09_P193510	-0.021	9.92E-01	0.347	8.94E-01	-0.014	9.89E-01	0.353	5.64E-01
27738	A_09_P193520	A_09_P193520	0.121	8.50E-01	0.071	9.65E-01	0.394	1.37E-01	0.344	1.82E-01
1663	A_09_P193535	A_09_P193535	1.978	7.09E-01	0.849	9.44E-01	0.81	7.79E-01	-0.318	9.16E-01
18731	A_09_P193540	A_09_P193540	-0.002	9.97E-01	-0.065	9.40E-01	0.095	6.08E-01	0.032	8.80E-01
13019	A_09_P193550	A_09_P193550	0.135	8.13E-01	-0.199	8.27E-01	0.003	9.94E-01	-0.331	1.56E-01
22648	A_09_P193580	A_09_P193580	-0.443	6.55E-01	0.095	9.69E-01	-0.399	3.23E-01	0.139	7.68E-01
884	A_09_P193585	A_09_P193585	0.178	9.50E-01	0.687	8.58E-01	-0.775	4.45E-01	-0.266	8.24E-01
4866	A_09_P193590	A_09_P193590	0.038	9.38E-01	-0.102	8.97E-01	-0.033	9.00E-01	-0.173	3.09E-01
16395	A_09_P193600	A_09_P193600	-0.011	9.80E-01	0.077	8.91E-01	-0.063	6.68E-01	0.025	8.74E-01
6264	A_09_P193645	A_09_P193645	-0.214	7.88E-01	-0.038	9.91E-01	-0.264	4.71E-01	-0.087	8.42E-01
5656	A_09_P193790	A_09_P193790	-0.461	6.53E-01	0.167	9.38E-01	-0.327	4.50E-01	0.301	4.76E-01
17244	A_09_P193795	A_09_P193795	0.028	9.69E-01	-0.156	8.67E-01	0.027	9.43E-01	-0.158	5.07E-01
17737	A_09_P193830	A_09_P193830	-0.027	9.81E-01	0.223	8.65E-01	-0.159	6.77E-01	0.09	8.22E-01
7728	A_09_P193980	A_09_P193980	-0.096	9.19E-01	-0.06	9.81E-01	-0.045	9.35E-01	-0.009	9.86E-01
30877	A_09_P193995	A_09_P193995	-0.061	9.08E-01	0.083	9.38E-01	0.146	5.00E-01	0.29	1.27E-01
22506	A_09_P194010	A_09_P194010	-0.118	8.21E-01	0.127	9.00E-01	-0.13	6.08E-01	0.114	6.45E-01
13710	A_09_P194035	A_09_P194035	0.041	8.88E-01	-0.028	9.68E-01	0.103	3.78E-01	0.034	8.05E-01
27595	A_09_P194090	A_09_P194090	0.016	9.86E-01	0.161	8.91E-01	-0.14	6.39E-01	0.004	9.91E-01
31755	A_09_P194145	A_09_P194145	0.193	4.67E-01	-0.122	7.54E-01	0.159	1.83E-01	-0.156	1.77E-01
3370	A_09_P194155	A_09_P194155	1.116	7.02E-01	0.167	9.87E-01	1.079	3.84E-01	0.13	9.37E-01
4217	A_09_P194175	A_09_P194175	0.131	7.24E-01	0.054	9.50E-01	0.103	5.53E-01	0.027	8.98E-01
11063	A_09_P194195	A_09_P194195	-0.261	6.65E-01	0.102	9.35E-01	-0.001	9.99E-01	0.362	1.11E-01
19201	A_09_P194205	A_09_P194205	0.001	9.98E-01	0.029	9.71E-01	0	9.99E-01	0.028	8.64E-01
25101	A_09_P194260	A_09_P194260	-0.049	8.65E-01	-0.022	9.78E-01	0.018	9.20E-01	0.045	7.49E-01
6609	A_09_P194265	A_09_P194265	0.105	8.70E-01	-0.152	8.98E-01	0.066	8.58E-01	-0.192	4.79E-01
18297	A_09_P194295	A_09_P194295	0.061	9.21E-01	-0.114	9.18E-01	0.086	7.66E-01	-0.089	7.39E-01
30583	A_09_P194390	A_09_P194390	-0.067	9.04E-01	-0.105	9.20E-01	-0.744	2.41E-03	-0.782	1.38E-03
16323	A_09_P194410	A_09_P194410	0.064	9.15E-01	0.061	9.63E-01	0.035	9.19E-01	0.032	9.17E-01
21518	A_09_P194435	A_09_P194435	0.021	9.57E-01	0.061	9.23E-01	0.025	8.94E-01	0.065	6.42E-01
9054	A_09_P194465	A_09_P194465	0.044	9.33E-01	-0.121	8.82E-01	0.129	5.30E-01	-0.036	8.81E-01
13209	A_09_P194470	A_09_P194470	0.1	7.69E-01	-0.121	8.26E-01	0.108	4.98E-01	-0.112	4.59E-01
27308	A_09_P194480	A_09_P194480	-0.025	9.89E-01	-0.025	9.95E-01	-0.065	9.29E-01	-0.065	9.16E-01
11286	A_09_P194485	A_09_P194485	0.127	8.27E-01	0.21	8.21E-01	-0.465	5.66E-02	-0.383	1.03E-01
24092	A_09_P194505	A_09_P194505	0.068	9.20E-01	-0.043	9.81E-01	0.223	3.88E-01	0.112	6.94E-01
26253	A_09_P194575	A_09_P194575	-0.081	8.52E-01	-0.08	9.32E-01	-0.072	7.56E-01	-0.07	7.45E-01
20807	A_09_P194580	A_09_P194580	0.004	9.96E-01	0.011	9.95E-01	0.161	4.76E-01	0.168	4.32E-01
28827	A_09_P194635	A_09_P194635	1.217	6.74E-01	0.13	9.91E-01	0.577	6.77E-01	-0.51	7.01E-01
9093	A_09_P194680	A_09_P194680	0.215	8.73E-01	0.364	8.78E-01	0.075	9.31E-01	0.223	7.26E-01
15004	A_09_P194700	A_09_P194700	-0.028	9.55E-01	0.079	9.26E-01	-0.027	9.19E-01	0.081	6.73E-01
12907	A_09_P194820	A_09_P194820	-0.056	9.01E-01	0.026	9.85E-01	0.03	9.08E-01	0.113	5.40E-01
4734	A_09_P194840	A_09_P194840	0.094	8.66E-01	0.12	9.12E-01	-0.243	2.95E-01	-0.218	3.35E-01
9021	A_09_P194845	A_09_P194845	0.045	9.50E-01	-0.194	8.37E-01	0.1	7.49E-01	-0.139	6.07E-01
3510	A_09_P194860	A_09_P194860	0.968	7.04E-01	-0.121	9.90E-01	1.013	3.48E-01	-0.076	9.59E-01
5392	A_09_P194905	A_09_P194905	0.088	9.28E-01	-0.199	8.98E-01	0.094	8.44E-01	-0.193	6.06E-01
17530	A_09_P194975	A_09_P194975	0.022	9.78E-01	0.09	9.42E-01	-0.269	2.50E-01	-0.201	3.91E-01
19505	A_09_P194990	A_09_P194990	0.331	6.80E-01	-0.077	9.70E-01	0.019	9.74E-01	-0.39	2.08E-01
15988	A_09_P195120	A_09_P195120	-0.028	9.52E-01	0.013	9.93E-01	-0.081	6.61E-01	-0.041	8.37E-01
9214	A_09_P195150	A_09_P195150	-0.05	9.13E-01	0.111	8.83E-01	-0.214	2.11E-01	-0.053	8.02E-01
13713	A_09_P195195	A_09_P195195	0.033	9.40E-01	-0.142	7.94E-01	0.091	6.09E-01	-0.084	6.23E-01
17852	A_09_P195200	A_09_P195200	0.157	7.57E-01	-0.022	9.92E-01	-0.195	3.99E-01	-0.374	7.48E-02
12632	A_09_P195205	A_09_P195205	0.032	9.38E-01	0.033	9.71E-01	-0.124	4.22E-01	-0.124	4.04E-01
8990	A_09_P195285	A_09_P195285	0.237	7.12E-01	0.337	6.40E-01	0.009	9.84E-01	0.109	7.33E-01
24568	A_09_P195305	A_09_P195305	-0.093	9.29E-01	-0.201	9.07E-01	-0.067	9.03E-01	-0.175	6.74E-01
22541	A_09_P195345	A_09_P195345	-0.27	7.38E-01	0.186	9.09E-01	0.015	9.82E-01	0.471	1.53E-01
30639	A_09_P195410	A_09_P195410	-0.055	9.50E-01	0.193	8.83E-01	0.038	9.38E-01	0.286	3.34E-01
19563	A_09_P195440	A_09_P195440	0.09	8.86E-01	0.038	9.84E-01	0.007	9.87E-01	-0.045	8.89E-01
15522	A_09_P195450	A_09_P195450	0.435	4.86E-01	-0.261	7.89E-01	0.476	8.34E-02	-0.22	4.41E-01
4228	A_09_P195460	A_09_P195460	-0.314	4.81E-01	-0.071	9.47E-01	-0.269	1.76E-01	-0.026	9.25E-01
2347	A_09_P195520	A_09_P195520	0.256	6.86E-01	0.216	8.22E-01	0.163	5.74E-01	0.122	6.74E-01
9898	A_09_P195555	A_09_P195555	0.463	8.01E-01	-0.194	9.69E-01	0.856	2.87E-01	0.199	8.44E-01
27082	A_09_P195601	A_09_P195601	-0.118	8.23E-01	0.079	9.49E-01	-0.063	8.40E-01	0.134	5.83E-01
17907	A_09_P195610	A_09_P195610	-0.173	7.61E-01	0.088	9.48E-01	-0.392	1.08E-01	-0.131	6.34E-01
10300	A_09_P195625	A_09_P195625	0.091	8.31E-01	-0.004	9.97E-01	0.146	4.50E-01	0.051	8.25E-01
13981	A_09_P195630	A_09_P195630	0.112	7.29E-01	0.076	9.04E-01	0.128	3.67E-01	0.093	5.20E-01
10008	A_09_P195635	A_09_P195635	-2.361	6.59E-01	-0.427	9.76E-01	0.114	9.76E-01	2.048	3.26E-01
18963	A_09_P195700	A_09_P195700	0.056	8.77E-01	-0.065	9.31E-01	0.097	5.46E-01	-0.024	9.00E-01
1563	A_09_P195740	A_09_P195740	0.765	7.02E-01	-0.527	8.82E-01	1.185	1.36E-01	-0.107	9.23E-01
26084	A_09_P195745	A_09_P195745	0.246	7.40E-01	0.039	9.88E-01	0.175	6.35E-01	-0.031	9.45E-01
25376	A_09_P195755	A_09_P195755	-0.027	9.52E-01	0.012	9.94E-01	-0.074	6.91E-01	-0.035	8.59E-01
31285	A_09_P195795	A_09_P195795	0.23	7.16E-01	-0.339	6.24E-01	0.267	3.29E-01	-0.302	2.40E-01
6261	A_09_P195870	A_09_P195870	0.084	8.85E-01	0.113	9.18E-01	-0.024	9.49E-01	0.005	9.88E-01
29700	A_09_P195920	A_09_P195920	-0.445	6.80E-01	0.071	9.84E-01	-0.182	7.35E-01	0.334	4.51E-01
9000	A_09_P195960	A_09_P195960	-0.141	6.80E-01	0.031	9.71E-01	-0.012	9.60E-01	0.159	2.28E-01
29749	A_09_P196005	A_09_P196005	-0.013	9.89E-01	0.074	9.57E-01	0.005	9.91E-01	0.092	7.55E-01
22033	A_09_P196025	A_09_P196025	-0.295	5.68E-01	0.031	9.85E-01	-0.211	3.30E-01	0.116	6.15E-01
12594	A_09_P196050	A_09_P196050	0.165	6.74E-01	0.132	8.21E-01	-0.062	7.51E-01	-0.095	5.71E-01
5546	A_09_P196060	A_09_P196060	0.103	9.21E-01	-0.301	8.33E-01	-0.069	9.04E-01	-0.473	1.94E-01
9431	A_09_P196145	A_09_P196145	0.036	9.41E-01	-0.01	9.95E-01	0.001	9.98E-01	-0.046	8.31E-01
14956	A_09_P196155	A_09_P196155	-1.148	1.62E-02	-0.77	1.15E-01	0.014	9.81E-01	0.392	1.99E-01
4794	A_09_P196160	A_09_P196160	-0.042	9.53E-01	-0.04	9.84E-01	0.057	8.71E-01	0.059	8.51E-01
27437	A_09_P196165	A_09_P196165	-0.35	5.62E-01	0.079	9.55E-01	-0.511	3.77E-02	-0.083	7.81E-01
30088	A_09_P196175	A_09_P196175	-0.028	9.60E-01	0.029	9.84E-01	-0.102	6.32E-01	-0.046	8.46E-01
6293	A_09_P196180	A_09_P196180	-0.319	5.82E-01	-0.062	9.64E-01	0.095	7.46E-01	0.352	1.12E-01
15221	A_09_P196240	A_09_P196240	-0.172	7.71E-01	-0.265	7.47E-01	-0.25	3.45E-01	-0.343	1.61E-01
15721	A_09_P196250	A_09_P196250	0.2	8.07E-01	0.184	9.12E-01	0.159	7.11E-01	0.143	7.28E-01
4239	A_09_P196260	A_09_P196260	0.047	9.31E-01	0.082	9.35E-01	0.173	3.92E-01	0.209	2.69E-01
19052	A_09_P196265	A_09_P196265	0.059	9.45E-01	0	9.99E-01	0.018	9.72E-01	-0.041	9.20E-01
27570	A_09_P196290	A_09_P196290	0.019	9.78E-01	0.225	6.96E-01	-0.239	2.28E-01	-0.032	9.03E-01
28847	A_09_P196300	A_09_P196300	-0.063	9.48E-01	0.381	6.86E-01	0.336	3.20E-01	0.78	1.75E-02
4116	A_09_P196345	A_09_P196345	0.095	8.70E-01	0.011	9.96E-01	-0.134	6.24E-01	-0.217	3.54E-01
18206	A_09_P196360	A_09_P196360	-0.26	6.53E-01	0.094	9.38E-01	-0.278	2.25E-01	0.076	7.85E-01
14887	A_09_P196365	A_09_P196365	-0.064	8.76E-01	-0.001	9.99E-01	0.176	2.94E-01	0.24	1.28E-01
25826	A_09_P196390	A_09_P196390	-0.158	8.01E-01	-0.136	9.18E-01	0.013	9.80E-01	0.035	9.26E-01
4439	A_09_P196415	A_09_P196415	0.085	9.19E-01	-0.181	8.96E-01	0.063	8.88E-01	-0.203	5.24E-01
30627	A_09_P196425	A_09_P196425	0.223	6.16E-01	-0.02	9.91E-01	-0.38	3.21E-02	-0.622	1.87E-03
6145	A_09_P196490	A_09_P196490	-0.065	9.31E-01	-0.049	9.79E-01	0.276	3.09E-01	0.292	2.57E-01
26013	A_09_P196615	A_09_P196615	0.041	9.25E-01	0.116	8.50E-01	-0.443	7.79E-03	-0.369	1.69E-02
7830	A_09_P196660	A_09_P196660	-0.46	6.74E-01	0.301	8.66E-01	0.165	7.67E-01	0.926	2.84E-02
16869	A_09_P196685	A_09_P196685	-0.04	9.41E-01	0.117	8.91E-01	-0.068	7.79E-01	0.089	6.77E-01
19617	A_09_P196690	A_09_P196690	-0.289	6.59E-01	0.167	8.83E-01	0.208	4.49E-01	0.665	1.14E-02
27422	A_09_P196715	A_09_P196715	-0.429	1.71E-01	-0.268	5.47E-01	0.256	1.75E-01	0.417	2.54E-02
17314	A_09_P196815	A_09_P196815	-0.563	6.44E-01	0.451	7.86E-01	0.236	6.81E-01	1.251	1.06E-02
28178	A_09_P196870	A_09_P196870	-0.132	8.07E-01	-0.035	9.85E-01	0.111	6.91E-01	0.209	3.67E-01
1575	A_09_P197050	A_09_P197050	0.386	9.28E-01	0.317	9.74E-01	0.257	9.11E-01	0.188	9.28E-01
15039	A_09_P197100	A_09_P197100	-0.252	7.34E-01	-0.017	9.96E-01	0.125	7.57E-01	0.36	2.43E-01
6893	A_09_P197166	A_09_P197166	-0.086	8.88E-01	0.196	8.25E-01	-0.232	3.42E-01	0.05	8.71E-01
12093	A_09_P197185	A_09_P197185	0.022	9.61E-01	-0.012	9.93E-01	0.013	9.59E-01	-0.021	9.16E-01
32086	A_09_P197255	A_09_P197255	-0.042	9.36E-01	0.036	9.77E-01	-0.054	8.28E-01	0.024	9.25E-01
256	A_09_P197285	A_09_P197285	0	1.00E+00	-0.654	7.92E-01	0.641	3.87E-01	-0.013	9.90E-01
19206	A_09_P197325	A_09_P197325	0.143	8.57E-01	0.097	9.58E-01	0.247	4.88E-01	0.201	5.71E-01
18768	A_09_P197410	A_09_P197410	-0.315	7.33E-01	0.096	9.69E-01	0.429	2.88E-01	0.84	2.95E-02
27462	A_09_P197420	A_09_P197420	0.075	9.38E-01	0.088	9.65E-01	0.13	7.63E-01	0.144	7.13E-01
26040	A_09_P197465	A_09_P197465	-0.174	8.49E-01	0.202	9.10E-01	-0.067	9.07E-01	0.308	4.27E-01
21311	A_09_P197475	A_09_P197475	-0.026	9.77E-01	0.078	9.61E-01	0.58	3.63E-02	0.684	1.40E-02
26999	A_09_P197805	A_09_P197805	0.052	9.38E-01	-0.111	9.28E-01	-0.509	3.39E-02	-0.672	7.06E-03
17932	A_09_P197895	A_09_P197895	0.014	9.89E-01	0.422	4.68E-01	-0.201	5.00E-01	0.207	4.65E-01
23985	A_09_P197970	A_09_P197970	-0.061	8.43E-01	0.057	9.34E-01	-0.03	8.72E-01	0.088	5.25E-01
23733	A_09_P198040	A_09_P198040	0.002	9.97E-01	0.076	9.10E-01	0.15	3.04E-01	0.224	9.86E-02
1914	A_09_P198090	A_09_P198090	1.099	7.16E-01	0.049	9.96E-01	0.534	7.36E-01	-0.516	7.29E-01
31871	A_09_P198110	A_09_P198110	-0.02	9.84E-01	0.126	9.35E-01	0.087	8.31E-01	0.233	4.43E-01
21041	A_09_P198245	A_09_P198245	0.434	6.65E-01	0.042	9.91E-01	0.466	2.45E-01	0.075	8.87E-01
21003	A_09_P199800	A_09_P199800	-0.138	9.18E-01	-0.091	9.79E-01	0.018	9.83E-01	0.065	9.23E-01
4245	A_09_P199825	A_09_P199825	-0.069	8.48E-01	0.055	9.46E-01	-0.019	9.39E-01	0.105	5.05E-01
12827	A_09_P199990	A_09_P199990	0.07	9.29E-01	-0.322	6.83E-01	0.163	6.07E-01	-0.229	4.12E-01
27866	A_09_P200225	A_09_P200225	0.051	9.09E-01	-0.094	9.04E-01	0.149	3.97E-01	0.004	9.88E-01
23801	A_09_P201090	A_09_P201090	0.138	6.64E-01	-0.048	9.44E-01	0.109	4.11E-01	-0.077	5.71E-01
29135	A_09_P201105	A_09_P201105	0.031	9.55E-01	-0.134	8.58E-01	0.322	7.85E-02	0.157	4.02E-01
8012	A_09_P201135	A_09_P201135	-0.028	9.74E-01	0.128	9.24E-01	-0.041	9.23E-01	0.116	7.10E-01
17607	A_09_P201155	A_09_P201155	0.253	7.08E-01	0.703	1.02E-01	-0.705	1.60E-02	-0.256	3.65E-01
2591	A_09_P201173	A_09_P201173	1.18	7.07E-01	0.009	9.99E-01	0.635	6.89E-01	-0.535	7.28E-01
28782	A_09_P201210	A_09_P201210	0.674	6.80E-01	-0.645	7.66E-01	0.659	3.27E-01	-0.659	3.06E-01
838	A_09_P201305	A_09_P201305	-0.247	9.45E-01	0.006	9.99E-01	-0.044	9.84E-01	0.209	8.99E-01
3477	A_09_P201310	A_09_P201310	1.283	6.80E-01	-0.41	9.53E-01	1.23	3.37E-01	-0.463	7.55E-01
28082	A_09_P201320	A_09_P201320	0.299	7.29E-01	-0.218	8.97E-01	0.359	3.42E-01	-0.158	7.08E-01
1651	A_09_P201400	A_09_P201400	0.554	8.54E-01	0.581	9.28E-01	-0.951	4.80E-01	-0.924	4.77E-01
23795	A_09_P201410	A_09_P201410	0.031	9.42E-01	-0.003	9.99E-01	0.05	8.00E-01	0.016	9.38E-01
27205	A_09_P201450	A_09_P201450	-0.114	9.04E-01	0.11	9.56E-01	-0.236	5.54E-01	-0.012	9.82E-01
12876	A_09_P201475	A_09_P201475	-0.221	6.53E-01	0.256	6.03E-01	0.169	4.10E-01	0.647	2.77E-03
32142	A_09_P201610	A_09_P201610	-0.151	7.50E-01	0.079	9.43E-01	-0.037	9.04E-01	0.192	3.47E-01
26710	A_09_P201640	A_09_P201640	0.087	8.37E-01	0.116	8.82E-01	0.096	6.44E-01	0.125	4.98E-01
851	A_09_P201645	A_09_P201645	1.312	7.25E-01	-0.42	9.64E-01	0.802	6.68E-01	-0.929	5.86E-01
30836	A_09_P201695	A_09_P201695	0.053	9.06E-01	-0.104	8.93E-01	-0.035	8.89E-01	-0.192	2.45E-01
28952	A_09_P201720	A_09_P201720	-0.036	9.57E-01	-0.01	9.96E-01	-0.271	2.23E-01	-0.245	2.56E-01
12944	A_09_P201735	A_09_P201735	-0.066	8.51E-01	-0.179	6.47E-01	-0.012	9.62E-01	-0.125	3.93E-01
13026	A_09_P201740	A_09_P201740	0.141	7.06E-01	-0.027	9.83E-01	-0.153	3.43E-01	-0.321	3.38E-02
27712	A_09_P201745	A_09_P201745	0.196	7.04E-01	0.059	9.61E-01	-0.016	9.66E-01	-0.153	4.84E-01
7346	A_09_P201805	A_09_P201805	0.013	9.81E-01	-0.042	9.64E-01	0.037	8.69E-01	-0.018	9.34E-01
15600	A_09_P201835	A_09_P201835	-0.38	6.97E-01	-0.158	9.41E-01	-0.197	6.76E-01	0.024	9.66E-01
7310	A_09_P201855	A_09_P201855	-0.328	7.04E-01	0.094	9.66E-01	-0.39	2.85E-01	0.032	9.50E-01
7673	A_09_P201900	A_09_P201900	0.473	6.74E-01	-0.071	9.84E-01	0.317	5.20E-01	-0.226	6.53E-01
1873	A_09_P201915	A_09_P201915	0.819	7.26E-01	0.472	9.25E-01	0.316	8.13E-01	-0.031	9.84E-01
16771	A_09_P201950	A_09_P201950	-0.203	7.62E-01	-0.023	9.94E-01	-0.22	4.83E-01	-0.04	9.21E-01
24687	A_09_P201970	A_09_P201970	-0.121	8.21E-01	0.001	9.99E-01	0.1	7.21E-01	0.222	3.23E-01
18608	A_09_P202070	A_09_P202070	-0.056	9.09E-01	0.189	7.52E-01	-0.125	5.41E-01	0.12	5.43E-01
24912	A_09_P202075	A_09_P202075	-0.216	7.02E-01	0.029	9.88E-01	-0.037	9.17E-01	0.208	3.60E-01
49	A_09_P202095	A_09_P202095	0.136	9.55E-01	-0.265	9.53E-01	-0.006	9.96E-01	-0.407	6.51E-01
4646	A_09_P202100	A_09_P202100	-0.089	8.37E-01	0.153	8.21E-01	0.134	4.93E-01	0.376	3.20E-02
11195	A_09_P202120	A_09_P202120	-0.109	9.29E-01	0.111	9.67E-01	0.102	8.67E-01	0.322	4.70E-01
21254	A_09_P202155	A_09_P202155	0.081	8.37E-01	0.031	9.79E-01	-0.111	5.47E-01	-0.161	3.25E-01
16588	A_09_P202180	A_09_P202180	0.002	9.97E-01	0.073	9.28E-01	-0.024	9.23E-01	0.047	8.12E-01
10975	A_09_P202200	A_09_P202200	0.185	6.89E-01	0.057	9.56E-01	0.116	5.82E-01	-0.012	9.64E-01
10114	A_09_P202230	A_09_P202230	0.089	8.37E-01	0.033	9.79E-01	0.018	9.52E-01	-0.037	8.75E-01
29230	A_09_P202295	A_09_P202295	0.102	7.44E-01	-0.075	9.04E-01	0.208	1.17E-01	0.03	8.61E-01
16371	A_09_P202315	A_09_P202315	-0.154	7.93E-01	-0.024	9.93E-01	0.248	3.39E-01	0.379	1.14E-01
5956	A_09_P202325	A_09_P202325	0.036	9.24E-01	0.207	4.80E-01	-0.044	8.10E-01	0.126	3.53E-01
22442	A_09_P202345	A_09_P202345	-0.158	7.93E-01	-0.061	9.71E-01	0.258	3.30E-01	0.355	1.48E-01
32080	A_09_P202415	A_09_P202415	-0.387	7.24E-01	0.31	8.78E-01	0.002	9.97E-01	0.699	1.13E-01
26205	A_09_P202430	A_09_P202430	0.639	5.23E-01	-0.17	9.41E-01	0.632	1.33E-01	-0.176	7.24E-01
25340	A_09_P202480	A_09_P202480	-0.082	9.63E-01	-0.043	9.94E-01	-0.002	9.98E-01	0.037	9.64E-01
2829	A_09_P202605	A_09_P202605	0.717	8.06E-01	-1.017	8.27E-01	0.725	6.14E-01	-1.008	4.29E-01
9164	A_09_P202615	A_09_P202615	-0.048	9.08E-01	0.047	9.57E-01	0.22	1.54E-01	0.316	3.70E-02
6424	A_09_P202625	A_09_P202625	0.006	9.95E-01	0.168	8.89E-01	-0.09	8.00E-01	0.073	8.28E-01
14564	A_09_P202665	A_09_P202665	0.032	9.43E-01	-0.119	8.43E-01	-0.045	8.33E-01	-0.197	1.89E-01
27541	A_09_P202765	A_09_P202765	-0.276	7.17E-01	0.26	8.28E-01	-0.536	8.98E-02	-0.001	9.98E-01
4754	A_09_P202820	A_09_P202820	-0.188	8.05E-01	0.003	9.99E-01	0.44	1.76E-01	0.631	4.54E-02
25258	A_09_P202830	A_09_P202830	0.086	8.92E-01	0.219	8.04E-01	-0.314	1.97E-01	-0.182	4.74E-01
7335	A_09_P202850	A_09_P202850	-0.277	6.97E-01	-0.014	9.96E-01	0.05	9.09E-01	0.313	2.62E-01
6638	A_09_P202865	A_09_P202865	0.114	8.98E-01	-0.097	9.60E-01	0.632	5.91E-02	0.421	1.95E-01
27601	A_09_P202870	A_09_P202870	-0.2	7.02E-01	0.018	9.93E-01	-0.028	9.35E-01	0.189	3.73E-01
29314	A_09_P202880	A_09_P202880	0.228	6.16E-01	-0.121	8.78E-01	0.162	3.90E-01	-0.187	2.92E-01
26112	A_09_P202895	A_09_P202895	0.019	9.81E-01	0.035	9.84E-01	0.094	7.42E-01	0.11	6.68E-01
20861	A_09_P202900	A_09_P202900	-0.052	9.59E-01	0.257	8.42E-01	0.347	3.12E-01	0.656	4.20E-02
24500	A_09_P202915	A_09_P202915	-0.07	9.36E-01	-0.06	9.77E-01	-0.108	7.87E-01	-0.098	7.93E-01
13436	A_09_P202940	A_09_P202940	-0.204	6.84E-01	-0.067	9.53E-01	-0.256	2.01E-01	-0.12	5.83E-01
27222	A_09_P202945	A_09_P202945	0.026	9.90E-01	0.604	7.40E-01	-0.524	3.82E-01	0.053	9.48E-01
30757	A_09_P203025	A_09_P203025	-0.163	8.51E-01	0.228	8.91E-01	-0.056	9.21E-01	0.334	3.54E-01
26048	A_09_P203035	A_09_P203035	-0.26	5.43E-01	0.009	9.96E-01	0.061	7.94E-01	0.33	5.26E-02
10396	A_09_P203045	A_09_P203045	0.096	8.40E-01	-0.123	8.92E-01	0.121	5.90E-01	-0.097	6.65E-01
23400	A_09_P203065	A_09_P203065	-0.075	8.31E-01	0.065	9.34E-01	-0.06	7.50E-01	0.08	6.26E-01
15798	A_09_P203120	A_09_P203120	-0.001	1.00E+00	0.104	9.56E-01	-0.095	8.40E-01	0.01	9.85E-01
6471	A_09_P203170	A_09_P203170	-0.117	8.32E-01	-0.028	9.90E-01	-0.147	5.80E-01	-0.057	8.48E-01
16913	A_09_P203180	A_09_P203180	0.137	6.74E-01	0.046	9.49E-01	0.084	5.66E-01	-0.008	9.68E-01
7312	A_09_P203190	A_09_P203190	0.126	9.38E-01	-0.011	9.98E-01	0.217	7.71E-01	0.079	9.21E-01
24523	A_09_P203195	A_09_P203195	-0.011	9.82E-01	0.069	9.21E-01	0.02	9.27E-01	0.101	4.90E-01
5997	A_09_P203205	A_09_P203205	0.117	7.53E-01	-0.006	9.96E-01	0.057	7.87E-01	-0.066	7.28E-01
10149	A_09_P203235	A_09_P203235	-0.197	7.70E-01	0.124	9.35E-01	-0.476	9.65E-02	-0.155	6.30E-01
31253	A_09_P203360	A_09_P203360	-0.01	9.87E-01	-0.003	9.98E-01	-0.496	6.40E-03	-0.49	5.60E-03
25902	A_09_P203380	A_09_P203380	0.014	9.84E-01	-0.046	9.70E-01	-0.007	9.83E-01	-0.067	7.72E-01
7420	A_09_P203420	A_09_P203420	0.247	8.85E-01	-0.651	7.67E-01	0.618	3.72E-01	-0.28	7.17E-01
11771	A_09_P203425	A_09_P203425	-0.041	9.38E-01	0.138	8.52E-01	0.201	2.91E-01	0.38	3.56E-02
19416	A_09_P203450	A_09_P203450	0.246	6.77E-01	-0.151	8.85E-01	0.172	5.02E-01	-0.225	3.33E-01
27266	A_09_P203595	A_09_P203595	-0.12	7.54E-01	0.075	9.31E-01	-0.243	1.39E-01	-0.048	8.17E-01
23936	A_09_P203645	A_09_P203645	-0.189	8.48E-01	0.083	9.76E-01	-0.211	6.67E-01	0.061	9.14E-01
20980	A_09_P203650	A_09_P203650	-0.01	9.96E-01	-0.281	9.08E-01	-0.314	5.96E-01	-0.585	2.45E-01
6189	A_09_P203700	A_09_P203700	-0.051	9.33E-01	-0.12	9.04E-01	-0.557	1.35E-02	-0.626	5.94E-03
17676	A_09_P203720	A_09_P203720	0.177	7.81E-01	0.017	9.95E-01	-0.165	5.99E-01	-0.326	2.18E-01
22077	A_09_P203725	A_09_P203725	-0.083	9.01E-01	0.217	8.18E-01	0.284	2.66E-01	0.584	1.95E-02
8147	A_09_P203755	A_09_P203755	-0.187	7.91E-01	-0.09	9.58E-01	-0.163	6.46E-01	-0.065	8.67E-01
7549	A_09_P203760	A_09_P203760	0.003	9.97E-01	-0.161	8.10E-01	0.562	5.53E-03	0.398	2.68E-02
31721	A_09_P203900	A_09_P203900	-0.323	5.83E-01	0.031	9.88E-01	-0.382	1.01E-01	-0.028	9.32E-01
13631	A_09_P203920	A_09_P203920	-0.053	8.95E-01	-0.071	9.29E-01	0.136	4.06E-01	0.118	4.61E-01
22824	A_09_P203940	A_09_P203940	-0.073	9.51E-01	0.006	9.99E-01	-0.229	6.18E-01	-0.15	7.51E-01
6784	A_09_P204040	A_09_P204040	0.505	6.06E-01	0.282	8.58E-01	0.5	2.00E-01	0.277	4.99E-01
12384	A_09_P204065	A_09_P204065	-0.127	8.72E-01	-0.092	9.60E-01	-0.143	7.14E-01	-0.108	7.79E-01
10616	A_09_P204085	A_09_P204085	-0.002	9.97E-01	0.122	7.57E-01	0.056	7.05E-01	0.18	1.20E-01
23410	A_09_P204095	A_09_P204095	0.003	9.97E-01	0.055	9.56E-01	0.111	5.83E-01	0.163	3.60E-01
5499	A_09_P204115	A_09_P204115	0.093	8.91E-01	0.175	8.80E-01	0.019	9.69E-01	0.1	7.50E-01
671	A_09_P204120	A_09_P204120	0.52	7.79E-01	0.532	8.77E-01	-0.254	8.12E-01	-0.241	8.06E-01
20635	A_09_P204125	A_09_P204125	-0.085	7.97E-01	0	9.99E-01	-0.523	1.97E-03	-0.437	4.31E-03
28272	A_09_P204140	A_09_P204140	0.599	6.20E-01	0.396	8.26E-01	-0.053	9.48E-01	-0.256	6.33E-01
29611	A_09_P204170	A_09_P204170	-0.172	8.40E-01	-0.089	9.68E-01	0.016	9.81E-01	0.099	8.24E-01
24274	A_09_P204185	A_09_P204185	-0.129	8.56E-01	0.057	9.78E-01	0.17	6.17E-01	0.356	2.10E-01
5405	A_09_P204190	A_09_P204190	-0.03	9.51E-01	-0.061	9.45E-01	0.218	1.82E-01	0.187	2.41E-01
19268	A_09_P204195	A_09_P204195	0.158	6.63E-01	0.039	9.63E-01	0.017	9.44E-01	-0.103	4.94E-01
6159	A_09_P204250	A_09_P204250	-0.04	9.53E-01	0.132	8.99E-01	-0.179	4.69E-01	-0.007	9.83E-01
27615	A_09_P204300	A_09_P204300	0.117	8.17E-01	-0.305	5.40E-01	0.175	4.45E-01	-0.247	2.33E-01
28915	A_09_P204315	A_09_P204315	-0.032	9.33E-01	-0.011	9.93E-01	0.038	8.34E-01	0.059	7.00E-01
17219	A_09_P204330	A_09_P204330	-0.066	9.42E-01	0.052	9.84E-01	0.315	3.37E-01	0.433	1.54E-01
30346	A_09_P204370	A_09_P204370	-0.102	8.57E-01	0.115	9.21E-01	0.103	7.24E-01	0.32	1.54E-01
26895	A_09_P204475	A_09_P204475	-0.096	8.90E-01	-0.169	8.88E-01	-0.338	2.04E-01	-0.412	1.06E-01
18380	A_09_P204480	A_09_P204480	-0.001	1.00E+00	-0.079	9.65E-01	-0.047	9.20E-01	-0.126	7.20E-01
4322	A_09_P204595	A_09_P204595	-0.03	9.68E-01	-0.134	9.02E-01	0.262	2.78E-01	0.158	5.30E-01
25774	A_09_P204615	A_09_P204615	0.011	9.91E-01	-0.047	9.83E-01	0.186	5.51E-01	0.128	6.89E-01
14835	A_09_P204640	A_09_P204640	0.082	9.05E-01	0.063	9.69E-01	0.077	8.27E-01	0.058	8.61E-01
5395	A_09_P204670	A_09_P204670	-0.131	8.16E-01	0.006	9.97E-01	0.318	1.78E-01	0.455	4.69E-02
28967	A_09_P204685	A_09_P204685	-0.096	8.24E-01	-0.003	9.99E-01	-0.065	7.88E-01	0.028	9.10E-01
17864	A_09_P204705	A_09_P204705	0.055	9.09E-01	-0.076	9.37E-01	0.059	8.08E-01	-0.072	7.36E-01
24158	A_09_P204835	A_09_P204835	-0.092	7.99E-01	-0.11	8.62E-01	-0.461	6.41E-03	-0.48	4.19E-03
14721	A_09_P204850	A_09_P204850	0.067	9.25E-01	0.077	9.57E-01	0.001	9.97E-01	0.011	9.76E-01
12659	A_09_P204880	A_09_P204880	0.076	8.93E-01	-0.002	9.99E-01	0.103	6.98E-01	0.025	9.34E-01
24637	A_09_P204895	A_09_P204895	0.097	8.92E-01	0.132	9.25E-01	0.168	5.97E-01	0.202	4.85E-01
22721	A_09_P204930	A_09_P204930	-0.246	7.44E-01	-0.178	9.06E-01	-0.12	7.74E-01	-0.052	9.03E-01
18264	A_09_P204969	A_09_P204969	-0.068	8.90E-01	0.102	9.10E-01	0.1	6.54E-01	0.269	1.36E-01
25106	A_09_P204995	A_09_P204995	0.047	9.59E-01	0.182	8.97E-01	-0.163	6.49E-01	-0.029	9.47E-01
11301	A_09_P205020	A_09_P205020	0.227	6.80E-01	0.059	9.64E-01	0.316	1.46E-01	0.148	5.25E-01
18277	A_09_P205025	A_09_P205025	-0.096	8.11E-01	-0.148	8.18E-01	-0.014	9.62E-01	-0.066	7.49E-01
16151	A_09_P205065	A_09_P205065	-0.029	9.67E-01	0.167	8.51E-01	-0.136	5.96E-01	0.06	8.32E-01
27345	A_09_P205080	A_09_P205080	-0.358	8.03E-01	0.238	9.42E-01	-0.732	2.38E-01	-0.136	8.64E-01
18962	A_09_P205115	A_09_P205115	0.2	7.93E-01	-0.028	9.93E-01	0.695	3.42E-02	0.468	1.33E-01
16116	A_09_P205270	A_09_P205270	-0.214	7.20E-01	-0.096	9.44E-01	-0.241	3.56E-01	-0.123	6.65E-01
16671	A_09_P205305	A_09_P205305	0.171	6.19E-01	0.127	7.93E-01	0.027	8.96E-01	-0.018	9.26E-01
25126	A_09_P205320	A_09_P205320	-0.064	9.06E-01	-0.06	9.58E-01	-0.005	9.90E-01	-0.001	9.98E-01
9256	A_09_P205330	A_09_P205330	0.172	8.13E-01	0.004	9.99E-01	0.017	9.76E-01	-0.152	6.66E-01
16112	A_09_P205470	A_09_P205470	0.09	8.20E-01	0.018	9.91E-01	0.042	8.58E-01	-0.029	8.94E-01
3925	A_09_P205515	A_09_P205515	0.109	8.20E-01	-0.044	9.72E-01	0.017	9.62E-01	-0.136	5.24E-01
11706	A_09_P205580	A_09_P205580	0.028	9.49E-01	-0.057	9.44E-01	-0.039	8.53E-01	-0.123	4.12E-01
23525	A_09_P205650	A_09_P205650	-0.393	6.53E-01	0.011	9.97E-01	-0.491	1.51E-01	-0.086	8.45E-01
28804	A_09_P205655	A_09_P205655	-0.133	8.58E-01	-0.045	9.86E-01	0.297	3.53E-01	0.385	1.93E-01
10166	A_09_P205690	A_09_P205690	0.022	9.81E-01	0.265	7.50E-01	-0.175	5.41E-01	0.068	8.35E-01
14386	A_09_P205715	A_09_P205715	0.071	8.46E-01	-0.149	7.69E-01	0.059	7.63E-01	-0.161	2.81E-01
1568	A_09_P205740	A_09_P205740	1.25	8.06E-01	0.888	9.39E-01	-0.261	9.41E-01	-0.623	8.19E-01
28322	A_09_P205760	A_09_P205760	-0.582	5.95E-01	-0.134	9.56E-01	-0.637	1.42E-01	-0.189	7.11E-01
20388	A_09_P205795	A_09_P205795	-0.041	9.34E-01	0.147	8.22E-01	-0.202	2.53E-01	-0.014	9.55E-01
5894	A_09_P205800	A_09_P205800	0.14	7.04E-01	0.177	6.83E-01	-0.271	7.01E-02	-0.233	1.06E-01
8423	A_09_P205810	A_09_P205810	-0.108	8.20E-01	0.186	7.89E-01	0.161	4.50E-01	0.455	2.12E-02
29798	A_09_P205830	A_09_P205830	0.016	9.79E-01	-0.16	7.99E-01	0.094	6.52E-01	-0.083	6.80E-01
19790	A_09_P205835	A_09_P205835	-0.161	7.95E-01	-0.12	9.31E-01	-0.125	7.01E-01	-0.085	7.97E-01
9502	A_09_P205890	A_09_P205890	-0.285	7.58E-01	0.198	9.21E-01	-0.308	4.73E-01	0.175	7.05E-01
9840	A_09_P205925	A_09_P205925	0.162	8.41E-01	-0.152	9.31E-01	0.017	9.78E-01	-0.297	3.80E-01
27498	A_09_P205975	A_09_P205975	-0.089	8.12E-01	-0.123	8.43E-01	-0.558	2.70E-03	-0.592	1.47E-03
28170	A_09_P205995	A_09_P205995	0.43	5.43E-01	-0.041	9.87E-01	0.397	1.73E-01	-0.074	8.43E-01
9195	A_09_P206005	A_09_P206005	-0.37	3.24E-01	0.068	9.50E-01	-0.254	1.96E-01	0.184	3.48E-01
29409	A_09_P206015	A_09_P206015	-0.026	9.31E-01	-0.065	8.97E-01	-0.058	6.49E-01	-0.097	3.74E-01
4257	A_09_P206030	A_09_P206030	-0.055	8.92E-01	-0.053	9.53E-01	-0.032	8.89E-01	-0.03	8.83E-01
1710	A_09_P206035	A_09_P206035	1.246	7.08E-01	-0.257	9.80E-01	0.664	6.95E-01	-0.839	5.78E-01
13602	A_09_P206040	A_09_P206040	-0.102	8.48E-01	-0.229	7.51E-01	-0.12	6.45E-01	-0.246	2.54E-01
18597	A_09_P206045	A_09_P206045	-0.032	9.51E-01	0.113	8.89E-01	0.073	7.46E-01	0.218	2.05E-01
5869	A_09_P206130	A_09_P206130	0.34	4.23E-01	0.027	9.88E-01	0.161	4.56E-01	-0.152	4.66E-01
14247	A_09_P206175	A_09_P206175	0.061	8.91E-01	-0.092	9.10E-01	0.108	5.79E-01	-0.045	8.38E-01
11728	A_09_P206190	A_09_P206190	-0.181	7.80E-01	-0.034	9.88E-01	-0.155	6.33E-01	-0.008	9.86E-01
8559	A_09_P206210	A_09_P206210	-0.038	9.28E-01	-0.06	9.41E-01	-0.019	9.39E-01	-0.041	8.30E-01
25631	A_09_P206215	A_09_P206215	-0.212	6.53E-01	0.035	9.79E-01	-0.014	9.66E-01	0.232	1.95E-01
24469	A_09_P206230	A_09_P206230	-0.146	7.49E-01	-0.336	3.83E-01	-0.191	3.51E-01	-0.381	4.49E-02
16512	A_09_P206260	A_09_P206260	-0.115	8.91E-01	0.163	9.19E-01	-0.041	9.37E-01	0.237	4.84E-01
23131	A_09_P206270	A_09_P206270	0.128	7.32E-01	-0.099	8.91E-01	-0.084	6.52E-01	-0.311	4.26E-02
11964	A_09_P206300	A_09_P206300	-0.455	4.25E-01	0.034	9.88E-01	-0.433	1.05E-01	0.056	8.74E-01
6479	A_09_P206365	A_09_P206365	-0.04	9.48E-01	-0.072	9.50E-01	0.057	8.44E-01	0.025	9.31E-01
23381	A_09_P206395	A_09_P206395	-0.057	9.38E-01	-0.066	9.68E-01	-0.248	3.56E-01	-0.256	3.16E-01
16609	A_09_P206485	A_09_P206485	0.066	9.26E-01	0.071	9.61E-01	-0.016	9.73E-01	-0.011	9.77E-01
28981	A_09_P206500	A_09_P206500	-0.12	8.66E-01	0.111	9.44E-01	-0.195	5.47E-01	0.036	9.29E-01
7691	A_09_P206505	A_09_P206505	-0.134	8.32E-01	-0.035	9.88E-01	-0.069	8.54E-01	0.03	9.35E-01
28077	A_09_P206555	A_09_P206555	-0.285	6.74E-01	-0.376	5.52E-01	0.018	9.71E-01	-0.073	8.29E-01
27385	A_09_P206710	A_09_P206710	0.163	7.77E-01	0.088	9.48E-01	-0.709	7.88E-03	-0.784	3.62E-03
24945	A_09_P206765	A_09_P206765	-0.181	7.40E-01	0.01	9.96E-01	-0.257	2.79E-01	-0.066	8.21E-01
10159	A_09_P206785	A_09_P206785	0.144	7.80E-01	0.24	7.25E-01	-0.069	8.18E-01	0.027	9.30E-01
12525	A_09_P206790	A_09_P206790	-0.14	7.19E-01	0.003	9.98E-01	-0.101	5.85E-01	0.042	8.41E-01
8501	A_09_P206805	A_09_P206805	-0.062	9.14E-01	-0.119	9.04E-01	-0.17	4.54E-01	-0.227	2.74E-01
11848	A_09_P206990	A_09_P206990	-0.185	7.31E-01	0.102	9.32E-01	0.276	2.28E-01	0.563	1.44E-02
31733	A_09_P207035	A_09_P207035	0.001	9.98E-01	-0.07	9.07E-01	0.113	3.96E-01	0.043	7.83E-01
21979	A_09_P207110	A_09_P207110	0.458	6.53E-01	-0.046	9.90E-01	0.44	2.80E-01	-0.064	9.04E-01
167	A_09_P207125	A_09_P207125	0.598	7.95E-01	0.803	8.27E-01	-0.329	8.04E-01	-0.124	9.28E-01
2073	A_09_P207215	A_09_P207215	0.871	7.26E-01	0.386	9.45E-01	0.623	6.06E-01	0.138	9.25E-01
22381	A_09_P207220	A_09_P207220	0.563	7.15E-01	-0.274	9.36E-01	0.458	5.19E-01	-0.379	5.91E-01
13978	A_09_P207250	A_09_P207250	0.04	9.31E-01	-0.109	8.78E-01	-0.05	8.22E-01	-0.2	2.05E-01
26514	A_09_P207285	A_09_P207285	-0.05	9.08E-01	-0.064	9.41E-01	0.029	9.05E-01	0.015	9.48E-01
31748	A_09_P207310	A_09_P207310	0.119	8.27E-01	-0.118	9.16E-01	-0.009	9.83E-01	-0.246	2.77E-01
16677	A_09_P207315	A_09_P207315	0.308	7.77E-01	0.12	9.67E-01	0.257	6.38E-01	0.069	9.14E-01
25854	A_09_P207335	A_09_P207335	-0.062	9.50E-01	-0.355	7.35E-01	-0.247	4.95E-01	-0.54	8.93E-02
5022	A_09_P207360	A_09_P207360	-0.066	8.78E-01	0.039	9.71E-01	0.002	9.96E-01	0.107	5.61E-01
18747	A_09_P207375	A_09_P207375	-0.009	9.90E-01	-0.158	8.42E-01	0.026	9.38E-01	-0.123	5.77E-01
30283	A_09_P207395	A_09_P207395	-0.168	8.13E-01	0.04	9.88E-01	-0.092	8.23E-01	0.115	7.50E-01
26324	A_09_P207410	A_09_P207410	-0.054	9.55E-01	0.121	9.45E-01	0.073	8.75E-01	0.247	4.53E-01
21317	A_09_P207475	A_09_P207475	-0.127	9.15E-01	-0.269	8.93E-01	-0.053	9.41E-01	-0.194	7.02E-01
8469	A_09_P207520	A_09_P207520	0.002	9.98E-01	0.019	9.91E-01	0.001	9.97E-01	0.019	9.37E-01
15650	A_09_P207635	A_09_P207635	-0.232	7.20E-01	-0.01	9.96E-01	-0.122	7.15E-01	0.1	7.61E-01
29075	A_09_P207760	A_09_P207760	-0.03	9.61E-01	0.061	9.56E-01	0.196	3.43E-01	0.286	1.32E-01
14394	A_09_P207905	A_09_P207905	-0.152	7.21E-01	-0.188	7.43E-01	-0.014	9.66E-01	-0.049	8.28E-01
17948	A_09_P207995	A_09_P207995	0.349	1.13E-01	0.365	8.11E-02	0.152	2.83E-01	0.167	2.12E-01
1366	A_09_P208015	A_09_P208015	0.782	7.16E-01	-0.147	9.84E-01	0.194	8.83E-01	-0.735	4.25E-01
17848	A_09_P208025	A_09_P208025	-0.115	7.58E-01	0.056	9.49E-01	-0.047	8.31E-01	0.124	4.56E-01
1227	A_09_P208035	A_09_P208035	0.555	9.09E-01	0.261	9.87E-01	-0.84	7.07E-01	-1.135	5.63E-01
22394	A_09_P208085	A_09_P208085	-0.521	5.91E-01	-0.163	9.37E-01	0.405	3.07E-01	0.764	4.13E-02
24281	A_09_P208090	A_09_P208090	-0.768	3.14E-01	0.2	9.21E-01	-0.607	1.29E-01	0.361	3.74E-01
13007	A_09_P208210	A_09_P208210	0	1.00E+00	0.175	8.41E-01	-0.096	7.33E-01	0.078	7.73E-01
1182	A_09_P208340	A_09_P208340	0.827	8.00E-01	0.459	9.54E-01	-0.162	9.44E-01	-0.531	7.52E-01
20252	A_09_P208430	A_09_P208430	-0.168	7.32E-01	0.212	7.55E-01	-0.071	7.99E-01	0.308	1.23E-01
14286	A_09_P208515	A_09_P208515	0.026	9.44E-01	-0.025	9.78E-01	0.006	9.79E-01	-0.045	7.74E-01
8724	A_09_P208625	A_09_P208625	0.071	9.08E-01	0.226	7.67E-01	-0.24	3.07E-01	-0.085	7.58E-01
11348	A_09_P208705	A_09_P208705	-0.017	9.73E-01	0.231	4.86E-01	-0.025	9.17E-01	0.223	1.28E-01
24033	A_09_P208755	A_09_P208755	-0.204	7.98E-01	-0.167	9.22E-01	0.414	2.28E-01	0.451	1.69E-01
8261	A_09_P208775	A_09_P208775	0.095	8.46E-01	0.097	9.25E-01	0.018	9.60E-01	0.02	9.44E-01
24943	A_09_P208830	A_09_P208830	0.005	9.94E-01	0.069	9.45E-01	-0.072	7.65E-01	-0.008	9.76E-01
10749	A_09_P208860	A_09_P208860	-0.065	8.26E-01	-0.025	9.77E-01	0.002	9.91E-01	0.043	7.78E-01
26153	A_09_P208900	A_09_P208900	-0.213	7.71E-01	-0.229	8.57E-01	-0.152	6.91E-01	-0.168	6.30E-01
15764	A_09_P208905	A_09_P208905	-0.075	8.93E-01	0.19	8.04E-01	0.228	2.95E-01	0.493	1.96E-02
1108	A_09_P208920	A_09_P208920	-0.159	7.24E-01	0.106	9.03E-01	0.423	2.77E-02	0.688	1.61E-03
29558	A_09_P208930	A_09_P208930	-0.166	6.91E-01	-0.086	9.15E-01	-0.05	8.29E-01	0.031	8.90E-01
29528	A_09_P208950	A_09_P208950	-0.17	6.95E-01	-0.414	1.27E-01	-0.17	3.46E-01	-0.415	1.73E-02
11086	A_09_P208985	A_09_P208985	-0.278	7.74E-01	0.197	9.25E-01	-0.628	1.27E-01	-0.153	7.59E-01
27182	A_09_P209130	A_09_P209130	-0.088	9.29E-01	0.024	9.94E-01	0.182	6.59E-01	0.294	4.04E-01
28590	A_09_P209160	A_09_P209160	0.099	9.18E-01	0.049	9.87E-01	-0.042	9.41E-01	-0.092	8.36E-01
32186	A_09_P209305	A_09_P209305	0.119	7.06E-01	-0.154	6.77E-01	0.073	6.28E-01	-0.199	1.09E-01
27419	A_09_P209340	A_09_P209340	-0.127	8.20E-01	0.04	9.84E-01	-0.066	8.40E-01	0.101	7.15E-01
31295	A_09_P209365	A_09_P209365	-0.05	9.64E-01	0.033	9.93E-01	0.214	6.05E-01	0.298	4.16E-01
21846	A_09_P209435	A_09_P209435	0.043	9.29E-01	-0.099	8.99E-01	-0.024	9.31E-01	-0.165	3.31E-01
1130	A_09_P209475	A_09_P209475	1.098	7.28E-01	0.241	9.81E-01	0.384	8.35E-01	-0.473	7.70E-01
20025	A_09_P209480	A_09_P209480	-0.228	7.02E-01	0.124	9.14E-01	-0.369	1.20E-01	-0.017	9.60E-01
20507	A_09_P209490	A_09_P209490	0.055	9.59E-01	-0.284	8.31E-01	0.018	9.78E-01	-0.322	3.67E-01
12252	A_09_P209575	A_09_P209575	-0.105	7.44E-01	0.075	9.09E-01	-0.131	3.62E-01	0.048	7.74E-01
12092	A_09_P209595	A_09_P209595	-0.01	9.90E-01	0.008	9.96E-01	-0.019	9.56E-01	-0.001	9.97E-01
21195	A_09_P209875	A_09_P209875	0.258	7.79E-01	-0.26	8.81E-01	0.329	4.31E-01	-0.189	6.73E-01
12055	A_09_P209890	A_09_P209890	-0.107	8.21E-01	0.081	9.41E-01	-0.059	8.32E-01	0.129	5.51E-01
10361	A_09_P209920	A_09_P209920	-0.014	9.89E-01	0.114	9.37E-01	-0.132	6.86E-01	-0.005	9.91E-01
25945	A_09_P210050	A_09_P210050	-0.212	7.99E-01	0.023	9.95E-01	-0.09	8.59E-01	0.145	7.32E-01
22948	A_09_P210110	A_09_P210110	-0.079	8.42E-01	-0.013	9.94E-01	0.001	9.98E-01	0.066	7.36E-01
7787	A_09_P210355	A_09_P210355	0.039	9.58E-01	0.22	8.10E-01	0.402	1.02E-01	0.583	1.88E-02
7437	A_09_P210370	A_09_P210370	0.069	9.45E-01	0.177	9.17E-01	0.028	9.64E-01	0.135	7.44E-01
18585	A_09_P210430	A_09_P210430	0.082	8.72E-01	-0.132	8.83E-01	0.016	9.66E-01	-0.199	3.26E-01
20314	A_09_P210440	A_09_P210440	-0.002	9.98E-01	-0.064	9.56E-01	0.064	8.15E-01	0.003	9.93E-01
20484	A_09_P210455	A_09_P210455	0.299	7.01E-01	-0.138	9.32E-01	0.042	9.33E-01	-0.394	1.89E-01
27758	A_09_P210515	A_09_P210515	-0.167	7.59E-01	0.127	9.09E-01	-0.218	3.78E-01	0.077	7.92E-01
2011	A_09_P210580	A_09_P210580	1.52	6.95E-01	-0.054	9.97E-01	0.478	8.22E-01	-1.097	5.01E-01
25525	A_09_P210605	A_09_P210605	-0.027	9.44E-01	-0.068	9.20E-01	0.06	7.19E-01	0.02	9.16E-01
13146	A_09_P210685	A_09_P210685	0.107	8.07E-01	-0.087	9.28E-01	0.227	2.28E-01	0.033	8.96E-01
1454	A_09_P210735	A_09_P210735	1.845	7.06E-01	0.284	9.87E-01	0.87	7.33E-01	-0.691	7.80E-01
16803	A_09_P210760	A_09_P210760	-0.221	7.44E-01	0.488	4.00E-01	-0.633	3.17E-02	0.076	8.39E-01
19097	A_09_P210790	A_09_P210790	0.116	7.43E-01	-0.076	9.20E-01	0.068	7.15E-01	-0.124	4.22E-01
31984	A_09_P210815	A_09_P210815	0.086	8.62E-01	-0.061	9.57E-01	0.23	2.60E-01	0.084	7.22E-01
32116	A_09_P210905	A_09_P210905	-0.002	9.98E-01	0.118	9.56E-01	-0.156	7.41E-01	-0.035	9.48E-01
29874	A_09_P210925	A_09_P210925	0.097	7.26E-01	0.006	9.96E-01	0.067	6.28E-01	-0.025	8.71E-01
18559	A_09_P210935	A_09_P210935	-0.151	7.60E-01	0.035	9.84E-01	0.144	5.50E-01	0.329	1.08E-01
24601	A_09_P210940	A_09_P210940	-0.097	8.76E-01	-0.132	9.10E-01	0.072	8.32E-01	0.036	9.14E-01
14778	A_09_P210945	A_09_P210945	-0.147	7.81E-01	-0.229	7.57E-01	0.054	8.68E-01	-0.028	9.29E-01
19794	A_09_P210985	A_09_P210985	0.051	9.66E-01	0.298	8.38E-01	0.26	5.37E-01	0.508	1.64E-01
31937	A_09_P211005	A_09_P211005	0.373	5.70E-01	0.087	9.53E-01	-0.983	1.96E-03	-1.269	3.20E-04
28483	A_09_P211095	A_09_P211095	0.087	8.78E-01	0.064	9.61E-01	0.063	8.39E-01	0.04	8.93E-01
6756	A_09_P211135	A_09_P211135	0.087	8.78E-01	-0.041	9.80E-01	0.159	5.23E-01	0.031	9.21E-01
12258	A_09_P211150	A_09_P211150	-0.01	9.84E-01	0.13	8.01E-01	-0.076	6.57E-01	0.064	7.00E-01
18607	A_09_P211240	A_09_P211240	0.7	4.84E-01	0.778	3.70E-01	-1.076	1.93E-02	-0.999	2.33E-02
23009	A_09_P211251	A_09_P211251	-0.073	8.85E-01	-0.192	7.67E-01	0.021	9.49E-01	-0.099	6.53E-01
19615	A_09_P211270	A_09_P211270	0.141	7.07E-01	-0.064	9.38E-01	0.035	8.78E-01	-0.171	2.62E-01
3522	A_09_P211280	A_09_P211280	0.296	7.22E-01	0.12	9.50E-01	1.224	2.60E-03	1.048	4.98E-03
11029	A_09_P211355	A_09_P211355	0.049	9.23E-01	0.007	9.96E-01	0.039	8.83E-01	-0.002	9.94E-01
4328	A_09_P211450	A_09_P211450	-0.016	9.90E-01	0.189	8.99E-01	-0.11	8.00E-01	0.094	8.18E-01
13914	A_09_P211465	A_09_P211465	0.005	9.94E-01	-0.097	9.10E-01	-0.002	9.96E-01	-0.103	6.07E-01
17889	A_09_P211490	A_09_P211490	-0.159	8.40E-01	-0.273	8.23E-01	-0.008	9.89E-01	-0.123	7.53E-01
11231	A_09_P211550	A_09_P211550	-0.248	5.97E-01	-0.059	9.56E-01	-0.091	6.89E-01	0.098	6.40E-01
18533	A_09_P211640	A_09_P211640	-0.262	7.60E-01	-0.124	9.53E-01	-0.559	1.26E-01	-0.422	2.41E-01
21908	A_09_P211695	A_09_P211695	-0.001	9.98E-01	0.004	9.97E-01	0.066	7.62E-01	0.071	7.20E-01
25577	A_09_P211745	A_09_P211745	0.024	9.68E-01	0.043	9.71E-01	-0.012	9.72E-01	0.006	9.83E-01
3952	A_09_P212215	A_09_P212215	0.477	6.96E-01	-0.249	9.18E-01	0.524	2.98E-01	-0.202	7.28E-01
11220	A_09_P212335	A_09_P212335	-0.172	8.90E-01	0.279	8.98E-01	0.183	7.65E-01	0.634	1.66E-01
28632	A_09_P212515	A_09_P212515	0.177	6.80E-01	-0.09	9.12E-01	0.152	3.99E-01	-0.115	5.30E-01
30156	A_09_P212590	A_09_P212590	0.052	9.40E-01	-0.129	9.10E-01	0.112	7.02E-01	-0.068	8.22E-01
21830	A_09_P212615	A_09_P212615	-0.119	8.90E-01	0.078	9.71E-01	-0.03	9.59E-01	0.166	6.57E-01
6066	A_09_P212690	A_09_P212690	0.06	9.26E-01	-0.075	9.54E-01	0.176	4.74E-01	0.042	8.91E-01
12026	A_09_P212705	A_09_P212705	-0.066	9.48E-01	0.46	5.94E-01	-0.205	6.03E-01	0.32	3.50E-01
12724	A_09_P212825	A_09_P212825	0.002	9.97E-01	0.049	9.45E-01	-0.044	8.08E-01	0.004	9.84E-01
10083	A_09_P212885	A_09_P212885	0.609	7.57E-01	-0.164	9.78E-01	0.357	7.38E-01	-0.415	6.67E-01
24517	A_09_P212890	A_09_P212890	0.139	6.84E-01	0.13	7.88E-01	0.045	8.10E-01	0.035	8.43E-01
31863	A_09_P213040	A_09_P213040	-0.069	9.21E-01	0.06	9.71E-01	0.116	7.05E-01	0.245	3.25E-01
25428	A_09_P213205	A_09_P213205	-0.038	9.51E-01	-0.038	9.80E-01	0.074	7.88E-01	0.073	7.72E-01
7929	A_09_P213235	A_09_P213235	-0.48	3.29E-01	-0.107	9.38E-01	-0.393	1.22E-01	-0.02	9.57E-01
24994	A_09_P213270	A_09_P213270	-0.194	7.96E-01	0.096	9.58E-01	0.727	2.70E-02	1.017	3.81E-03
5242	A_09_P213280	A_09_P213280	0.032	9.50E-01	0.01	9.95E-01	0.021	9.39E-01	-0.001	9.98E-01
21427	A_09_P213475	A_09_P213475	-0.063	9.38E-01	0.149	9.14E-01	0.088	8.23E-01	0.3	2.89E-01
13384	A_09_P213580	A_09_P213580	-0.222	7.04E-01	0.001	9.99E-01	-0.043	9.04E-01	0.18	4.66E-01
25992	A_09_P213605	A_09_P213605	-0.231	7.10E-01	0.268	7.51E-01	0.159	5.91E-01	0.659	1.27E-02
26078	A_09_P213620	A_09_P213620	-0.05	8.73E-01	-0.162	6.15E-01	0.13	3.13E-01	0.018	9.18E-01
22633	A_09_P213625	A_09_P213625	0.517	6.81E-01	-0.249	9.21E-01	0.344	5.38E-01	-0.421	4.11E-01
32083	A_09_P213795	A_09_P213795	0.045	9.44E-01	-0.02	9.93E-01	-0.088	7.56E-01	-0.153	5.16E-01
17663	A_09_P213805	A_09_P213805	-0.103	7.44E-01	-0.037	9.64E-01	-0.024	9.08E-01	0.043	7.99E-01
16094	A_09_P213815	A_09_P213815	0.072	8.36E-01	-0.001	9.99E-01	-0.053	7.81E-01	-0.125	3.94E-01
24980	A_09_P213835	A_09_P213835	-0.037	9.71E-01	0.062	9.78E-01	0.115	7.88E-01	0.214	5.38E-01
24146	A_09_P213865	A_09_P213865	0.008	9.89E-01	-0.038	9.68E-01	0.026	9.08E-01	-0.02	9.24E-01
26457	A_09_P213880	A_09_P213880	-0.149	9.51E-01	-0.041	9.96E-01	-0.11	9.34E-01	-0.001	9.99E-01
12836	A_09_P213925	A_09_P213925	-0.051	9.36E-01	0.083	9.45E-01	-0.013	9.74E-01	0.121	6.21E-01
17386	A_09_P213935	A_09_P213935	-0.149	7.57E-01	-0.044	9.73E-01	0.061	8.32E-01	0.165	4.40E-01
201	A_09_P213970	A_09_P213970	0.36	8.88E-01	1.007	7.54E-01	-0.619	5.81E-01	0.027	9.86E-01
9379	A_09_P213990	A_09_P213990	-0.15	8.21E-01	0.064	9.71E-01	0.053	9.00E-01	0.267	3.38E-01
1826	A_09_P213995	A_09_P213995	0.318	9.08E-01	0.691	8.77E-01	-0.165	9.18E-01	0.209	8.77E-01
462	A_09_P214000	A_09_P214000	0.394	7.97E-01	0.145	9.72E-01	0.184	8.40E-01	-0.064	9.45E-01
1564	A_09_P214025	A_09_P214025	1.005	7.25E-01	-0.429	9.48E-01	0.932	4.72E-01	-0.502	7.22E-01
15542	A_09_P214030	A_09_P214030	-0.044	9.10E-01	-0.05	9.50E-01	-0.003	9.92E-01	-0.009	9.65E-01
23878	A_09_P214185	A_09_P214185	0.056	9.29E-01	0.228	7.50E-01	-0.244	2.78E-01	-0.072	7.90E-01
17925	A_09_P214200	A_09_P214200	0.082	8.43E-01	0.186	7.36E-01	-0.008	9.81E-01	0.096	6.18E-01
20704	A_09_P214215	A_09_P214215	0.006	9.95E-01	0.232	8.12E-01	-0.004	9.94E-01	0.222	4.09E-01
23642	A_09_P214230	A_09_P214230	-0.122	7.40E-01	-0.08	9.16E-01	-0.031	8.95E-01	0.011	9.59E-01
6238	A_09_P214235	A_09_P214235	-0.012	9.75E-01	-0.053	9.27E-01	0.042	7.79E-01	0	1.00E+00
27319	A_09_P214255	A_09_P214255	-0.004	9.96E-01	0.018	9.91E-01	-0.012	9.70E-01	0.01	9.68E-01
28837	A_09_P214260	A_09_P214260	-0.022	9.87E-01	-0.248	8.76E-01	0.062	9.11E-01	-0.164	6.99E-01
29825	A_09_P214265	A_09_P214265	0.091	8.55E-01	0.187	8.00E-01	-0.189	3.84E-01	-0.093	6.97E-01
19577	A_09_P214305	A_09_P214305	-0.056	8.90E-01	-0.089	8.99E-01	0.066	7.34E-01	0.033	8.72E-01
22271	A_09_P214310	A_09_P214310	-0.216	6.99E-01	0.197	8.12E-01	0.296	1.87E-01	0.71	3.80E-03
7730	A_09_P214475	A_09_P214475	0.157	8.09E-01	-0.011	9.96E-01	0.243	4.07E-01	0.074	8.34E-01
28714	A_09_P214510	A_09_P214510	0.019	9.83E-01	0.025	9.91E-01	-0.015	9.71E-01	-0.009	9.79E-01
31484	A_09_P214515	A_09_P214515	0.005	9.91E-01	0.049	9.45E-01	0.178	1.72E-01	0.221	7.75E-02
504	A_09_P214565	A_09_P214565	0.688	8.24E-01	-0.623	9.25E-01	0.243	9.02E-01	-1.068	4.27E-01
25811	A_09_P214585	A_09_P214585	-0.106	7.97E-01	0.109	8.92E-01	-0.161	3.87E-01	0.055	8.04E-01
18945	A_09_P214620	A_09_P214620	0.034	9.71E-01	-0.042	9.86E-01	0.343	2.32E-01	0.268	3.46E-01
20722	A_09_P214625	A_09_P214625	-0.091	9.21E-01	0.125	9.45E-01	0.179	6.49E-01	0.395	2.22E-01
5703	A_09_P214685	A_09_P214685	-0.361	7.02E-01	0.112	9.59E-01	-0.244	5.73E-01	0.228	5.83E-01
9086	A_09_P214690	A_09_P214690	-0.139	8.09E-01	0.362	5.06E-01	-0.424	8.08E-02	0.078	7.97E-01
15382	A_09_P214695	A_09_P214695	0.305	7.85E-01	0.381	8.35E-01	0.589	2.23E-01	0.664	1.49E-01
25806	A_09_P214770	A_09_P214770	-0.125	7.96E-01	-0.026	9.88E-01	0.198	3.61E-01	0.297	1.34E-01
30136	A_09_P214775	A_09_P214775	-0.053	8.65E-01	0.039	9.56E-01	-0.01	9.66E-01	0.083	5.42E-01
21958	A_09_P214880	A_09_P214880	-0.445	7.19E-01	0.392	8.49E-01	0.199	7.66E-01	1.036	3.95E-02
18545	A_09_P214895	A_09_P214895	-0.083	8.03E-01	0.13	7.94E-01	0.066	7.05E-01	0.279	4.21E-02
3190	A_09_P214910	A_09_P214910	0.81	7.40E-01	-0.407	9.42E-01	1.227	2.44E-01	0.01	9.95E-01
18970	A_09_P214925	A_09_P214925	0.339	8.43E-01	-0.006	9.99E-01	0.641	3.96E-01	0.296	7.27E-01
6942	A_09_P214950	A_09_P214950	-0.473	6.39E-01	0.054	9.87E-01	0.063	9.18E-01	0.589	1.17E-01
18691	A_09_P215010	A_09_P215010	-0.012	9.86E-01	0.333	3.91E-01	0.052	8.51E-01	0.397	3.75E-02
29773	A_09_P215060	A_09_P215060	0.044	9.31E-01	0.018	9.92E-01	-0.012	9.70E-01	-0.038	8.73E-01
20790	A_09_P215085	A_09_P215085	-0.129	8.00E-01	0.023	9.91E-01	0.174	4.58E-01	0.327	1.18E-01
28119	A_09_P215135	A_09_P215135	-0.005	9.92E-01	-0.021	9.87E-01	-0.035	8.80E-01	-0.051	7.93E-01
14989	A_09_P215181	A_09_P215181	-0.284	3.62E-01	-0.043	9.62E-01	0.077	6.84E-01	0.318	3.69E-02
8303	A_09_P215225	A_09_P215225	0.243	7.61E-01	-0.023	9.95E-01	0.105	8.25E-01	-0.16	6.86E-01
2590	A_09_P215250	A_09_P215250	1.483	7.38E-01	0.014	9.99E-01	0.614	8.10E-01	-0.856	6.94E-01
15476	A_09_P215290	A_09_P215290	-0.224	7.44E-01	0.146	9.21E-01	0.126	7.32E-01	0.496	7.81E-02
20200	A_09_P215320	A_09_P215320	-0.05	8.94E-01	-0.056	9.42E-01	0.034	8.68E-01	0.028	8.82E-01
26987	A_09_P215375	A_09_P215375	0.758	5.93E-01	-0.303	9.10E-01	0.565	3.34E-01	-0.497	3.84E-01
4970	A_09_P215425	A_09_P215425	-0.218	6.39E-01	-0.35	2.77E-01	-0.053	8.33E-01	-0.184	3.05E-01
13474	A_09_P215460	A_09_P215460	0.049	9.12E-01	0.076	9.29E-01	0.381	2.51E-02	0.407	1.51E-02
8330	A_09_P215470	A_09_P215470	-0.015	9.92E-01	0.266	8.96E-01	-0.269	5.94E-01	0.012	9.87E-01
30127	A_09_P215475	A_09_P215475	-0.094	8.79E-01	-0.042	9.83E-01	0.008	9.85E-01	0.06	8.48E-01
140	A_09_P215520	A_09_P215520	0.232	9.23E-01	1.053	6.49E-01	-0.383	7.19E-01	0.438	6.51E-01
18482	A_09_P215530	A_09_P215530	-0.045	9.54E-01	0.204	8.39E-01	0.026	9.54E-01	0.274	2.83E-01
22933	A_09_P215570	A_09_P215570	0.095	9.06E-01	-0.009	9.97E-01	0.173	6.20E-01	0.068	8.60E-01
6669	A_09_P215625	A_09_P215625	-0.062	9.24E-01	-0.014	9.95E-01	0.221	3.64E-01	0.269	2.35E-01
21091	A_09_P215630	A_09_P215630	0.204	7.32E-01	-0.39	4.72E-01	0.404	1.08E-01	-0.19	4.73E-01
13440	A_09_P215650	A_09_P215650	-0.023	9.55E-01	-0.076	9.05E-01	0.006	9.80E-01	-0.046	7.79E-01
9745	A_09_P215660	A_09_P215660	0.103	8.89E-01	-0.01	9.97E-01	0.276	3.48E-01	0.163	5.99E-01
6905	A_09_P215665	A_09_P215665	-0.008	9.95E-01	0.158	9.17E-01	-0.3	3.55E-01	-0.134	7.11E-01
16642	A_09_P215670	A_09_P215670	0.073	9.13E-01	0.115	9.28E-01	-0.064	8.54E-01	-0.022	9.50E-01
1235	A_09_P215700	A_09_P215700	0.17	8.94E-01	0.318	8.83E-01	-0.043	9.60E-01	0.105	8.68E-01
52	A_09_P215740	A_09_P215740	-0.067	9.53E-01	-0.648	3.91E-01	0.027	9.70E-01	-0.555	1.30E-01
755	A_09_P215745	A_09_P215745	0.114	9.66E-01	0.583	8.70E-01	-0.891	3.07E-01	-0.422	6.60E-01
11833	A_09_P215750	A_09_P215750	-0.013	9.88E-01	0.253	6.96E-01	-0.197	3.95E-01	0.068	8.03E-01
20647	A_09_P215755	A_09_P215755	-0.188	6.94E-01	-0.351	3.26E-01	-0.213	2.75E-01	-0.375	4.26E-02
30769	A_09_P215770	A_09_P215770	0.265	7.04E-01	0.196	8.67E-01	-2.467	2.65E-05	-2.537	1.35E-05
30425	A_09_P215815	A_09_P215815	0.161	8.19E-01	0.245	8.25E-01	-0.061	8.90E-01	0.023	9.57E-01
12992	A_09_P215820	A_09_P215820	0.831	7.04E-01	-0.201	9.71E-01	1.104	2.19E-01	0.072	9.54E-01
26744	A_09_P215865	A_09_P215865	0.022	9.76E-01	0.081	9.47E-01	0.129	6.20E-01	0.188	4.10E-01
6487	A_09_P215925	A_09_P215925	-0.182	7.15E-01	-0.015	9.94E-01	0.016	9.67E-01	0.182	3.87E-01
2686	A_09_P215954	A_09_P215954	-0.359	7.18E-01	0.425	7.55E-01	0.476	2.62E-01	1.261	4.94E-03
1309	A_09_P216015	A_09_P216015	0.491	8.18E-01	0.76	8.23E-01	-0.433	6.94E-01	-0.164	8.91E-01
8250	A_09_P216090	A_09_P216090	0.154	7.67E-01	-0.029	9.88E-01	0.071	8.17E-01	-0.112	6.59E-01
27967	A_09_P216250	A_09_P216250	-0.003	9.97E-01	0.093	9.43E-01	0.216	3.95E-01	0.313	1.79E-01
5599	A_09_P216285	A_09_P216285	-0.242	6.77E-01	0.198	8.19E-01	0.773	3.33E-03	1.213	1.78E-04
3688	A_09_P216470	A_09_P216470	0.91	6.93E-01	-0.147	9.84E-01	0.953	3.14E-01	-0.104	9.35E-01
18957	A_09_P216545	A_09_P216545	-0.02	9.76E-01	-0.077	9.41E-01	-0.063	8.08E-01	-0.121	5.60E-01
31327	A_09_P216570	A_09_P216570	-0.01	9.91E-01	-0.083	9.50E-01	0.019	9.64E-01	-0.054	8.61E-01
29964	A_09_P216590	A_09_P216590	0.184	6.60E-01	0.008	9.96E-01	0.127	4.77E-01	-0.049	8.13E-01
32187	A_09_P216960	A_09_P216960	-0.235	6.34E-01	-0.032	9.84E-01	0.491	1.53E-02	0.694	1.79E-03
27166	A_09_P216965	A_09_P216965	0.037	9.24E-01	0.053	9.45E-01	0.031	8.81E-01	0.046	7.87E-01
21641	A_09_P217235	A_09_P217235	0.078	8.59E-01	-0.016	9.93E-01	0.151	4.33E-01	0.057	7.99E-01
31893	A_09_P217420	A_09_P217420	0.063	8.49E-01	-0.145	7.39E-01	0.065	6.97E-01	-0.143	2.89E-01
23372	A_09_P217510	A_09_P217510	0.097	8.39E-01	-0.152	8.46E-01	0.108	6.45E-01	-0.141	4.99E-01
25	A_09_P217520	A_09_P217520	0.163	9.48E-01	0.7	8.25E-01	-0.597	5.20E-01	-0.06	9.60E-01
23437	A_09_P217565	A_09_P217565	0.281	5.28E-01	0.167	8.07E-01	0.027	9.27E-01	-0.086	6.90E-01
25420	A_09_P217615	A_09_P217615	-0.148	8.23E-01	-0.072	9.68E-01	0.014	9.78E-01	0.09	7.94E-01
32139	A_09_P217685	A_09_P217685	-0.065	9.11E-01	0.19	8.10E-01	0.109	6.73E-01	0.363	7.75E-02
8401	A_09_P217700	A_09_P217700	0.155	8.52E-01	-0.246	8.63E-01	0.148	7.33E-01	-0.254	4.83E-01
8184	A_09_P217725	A_09_P217725	-0.122	8.14E-01	-0.092	9.38E-01	0.387	7.59E-02	0.418	4.93E-02
7301	A_09_P218050	A_09_P218050	-0.04	9.64E-01	0.01	9.96E-01	0.119	7.39E-01	0.169	5.85E-01
7913	A_09_P218110	A_09_P218110	-0.039	9.71E-01	-0.035	9.91E-01	0.096	8.30E-01	0.1	8.05E-01
4533	A_09_P218265	A_09_P218265	0.082	8.17E-01	0.091	8.94E-01	-0.081	6.45E-01	-0.072	6.72E-01
603	A_09_P218280	A_09_P218280	0.773	4.84E-01	0.51	7.49E-01	0.143	8.34E-01	-0.12	8.49E-01
26913	A_09_P218285	A_09_P218285	-0.016	9.89E-01	-0.181	8.97E-01	0.41	1.73E-01	0.245	4.29E-01
23856	A_09_P218366	A_09_P218366	-0.237	5.78E-01	-0.054	9.56E-01	0.134	4.66E-01	0.317	5.41E-02
18325	A_09_P218725	A_09_P218725	0.041	9.44E-01	0.087	9.34E-01	0.038	9.00E-01	0.084	7.22E-01
23468	A_09_P218820	A_09_P218820	-0.035	9.44E-01	0.017	9.93E-01	0.001	9.98E-01	0.053	8.06E-01
28235	A_09_P218955	A_09_P218955	-0.059	9.87E-01	0.799	8.28E-01	0.019	9.91E-01	0.877	3.76E-01
23854	A_09_P218990	A_09_P218990	0.079	8.93E-01	-0.083	9.46E-01	-0.043	9.00E-01	-0.205	3.70E-01
16103	A_09_P219035	A_09_P219035	0.085	8.40E-01	-0.054	9.56E-01	0.188	2.90E-01	0.05	8.21E-01
4703	A_09_P219040	A_09_P219040	0.054	8.93E-01	-0.035	9.71E-01	-0.01	9.72E-01	-0.098	5.54E-01
6900	A_09_P219075	A_09_P219075	0.022	9.66E-01	-0.058	9.49E-01	0.12	5.07E-01	0.04	8.52E-01
19935	A_09_P219125	A_09_P219125	-0.211	6.67E-01	-0.099	9.18E-01	-0.07	7.81E-01	0.042	8.67E-01
1433	A_09_P219135	A_09_P219135	0.251	7.17E-01	0.124	9.36E-01	0.101	7.94E-01	-0.027	9.48E-01
20452	A_09_P219145	A_09_P219145	-0.055	9.28E-01	-0.105	9.21E-01	-0.196	3.84E-01	-0.246	2.36E-01
19521	A_09_P219155	A_09_P219155	0.073	9.06E-01	0.213	7.93E-01	-0.293	2.02E-01	-0.153	5.30E-01
14584	A_09_P219200	A_09_P219200	0.013	9.89E-01	-0.015	9.95E-01	-0.063	8.57E-01	-0.091	7.59E-01
22411	A_09_P219235	A_09_P219235	-0.305	6.82E-01	0.304	7.54E-01	-0.223	4.88E-01	0.385	1.78E-01
15018	A_09_P219250	A_09_P219250	0.089	8.03E-01	-0.087	8.99E-01	-0.012	9.63E-01	-0.188	1.99E-01
6484	A_09_P219260	A_09_P219260	-0.162	7.30E-01	-0.118	8.97E-01	-0.013	9.72E-01	0.031	9.09E-01
30064	A_09_P219295	A_09_P219295	-0.002	9.98E-01	-0.011	9.97E-01	-0.101	8.21E-01	-0.109	7.83E-01
22782	A_09_P219310	A_09_P219310	0.066	8.55E-01	0.04	9.64E-01	0.11	4.98E-01	0.084	6.08E-01
22032	A_09_P219365	A_09_P219365	-0.512	1.78E-01	0.184	8.30E-01	-0.404	7.40E-02	0.291	1.86E-01
3360	A_09_P219370	A_09_P219370	0.647	6.73E-01	-0.185	9.56E-01	0.772	2.01E-01	-0.06	9.44E-01
1943	A_09_P219400	A_09_P219400	1.07	7.11E-01	0.199	9.84E-01	0.965	4.60E-01	0.094	9.57E-01
29799	A_09_P219445	A_09_P219445	-0.096	8.13E-01	0.089	9.14E-01	-0.058	8.03E-01	0.128	4.78E-01
25139	A_09_P219490	A_09_P219490	-0.265	6.82E-01	0.027	9.92E-01	-0.349	1.76E-01	-0.057	8.65E-01
23894	A_09_P219505	A_09_P219505	0.092	8.17E-01	-0.089	9.12E-01	0.169	3.34E-01	-0.013	9.58E-01
4561	A_09_P219530	A_09_P219530	0.006	9.94E-01	-0.074	9.56E-01	-0.36	1.22E-01	-0.44	5.18E-02
30880	A_09_P219560	A_09_P219560	0.049	8.96E-01	0.024	9.84E-01	0.039	8.44E-01	0.014	9.46E-01
1317	A_09_P219580	A_09_P219580	-0.636	7.24E-01	-0.084	9.91E-01	-0.342	7.14E-01	0.21	8.26E-01
29862	A_09_P219600	A_09_P219600	0.022	9.61E-01	-0.033	9.72E-01	0.157	3.10E-01	0.102	5.23E-01
3092	A_09_P219620	A_09_P219620	0.786	8.61E-01	-0.396	9.73E-01	-0.119	9.72E-01	-1.302	5.02E-01
19679	A_09_P219645	A_09_P219645	-0.186	7.57E-01	-0.144	9.06E-01	-0.31	2.38E-01	-0.268	2.96E-01
16413	A_09_P219655	A_09_P219655	0.01	9.88E-01	0.144	8.27E-01	-0.219	2.15E-01	-0.085	6.70E-01
19904	A_09_P219675	A_09_P219675	0.203	7.06E-01	-0.031	9.87E-01	-0.227	3.21E-01	-0.461	3.32E-02
22497	A_09_P219760	A_09_P219760	-0.224	7.80E-01	-0.108	9.56E-01	-0.102	8.28E-01	0.014	9.78E-01
31805	A_09_P219805	A_09_P219805	-0.166	8.50E-01	-0.019	9.96E-01	-0.297	4.46E-01	-0.151	7.26E-01
29918	A_09_P219980	A_09_P219980	0.049	8.61E-01	0.021	9.81E-01	-0.145	2.12E-01	-0.174	1.17E-01
19100	A_09_P220125	A_09_P220125	0.148	8.45E-01	0.032	9.92E-01	0.518	9.84E-02	0.402	1.88E-01
7061	A_09_P220160	A_09_P220160	-0.007	9.91E-01	0.036	9.79E-01	-0.116	6.00E-01	-0.073	7.53E-01
9706	A_09_P220200	A_09_P220200	0.377	6.74E-01	-0.061	9.83E-01	-0.065	9.04E-01	-0.503	1.41E-01
1704	A_09_P220230	A_09_P220230	1.063	7.62E-01	-0.309	9.76E-01	0.507	8.04E-01	-0.865	6.05E-01
31208	A_09_P220240	A_09_P220240	-0.167	8.44E-01	0.216	8.94E-01	-0.007	9.91E-01	0.375	2.82E-01
7867	A_09_P220290	A_09_P220290	-0.167	8.17E-01	0.019	9.95E-01	-0.003	9.95E-01	0.182	5.83E-01
13528	A_09_P220410	A_09_P220410	-0.323	3.70E-01	-0.055	9.56E-01	0.144	4.56E-01	0.412	2.10E-02
5239	A_09_P220460	A_09_P220460	0.02	9.70E-01	0.005	9.97E-01	0.199	2.32E-01	0.184	2.53E-01
29576	A_09_P220535	A_09_P220535	0.01	9.90E-01	0.041	9.77E-01	-0.016	9.66E-01	0.015	9.60E-01
23945	A_09_P220545	A_09_P220545	0.122	8.94E-01	-0.275	8.41E-01	-0.054	9.22E-01	-0.452	1.84E-01
3824	A_09_P220555	A_09_P220555	0.393	7.04E-01	-0.073	9.83E-01	0.387	3.81E-01	-0.079	8.88E-01
3899	A_09_P220570	A_09_P220570	0.285	7.60E-01	0.174	9.34E-01	-0.053	9.36E-01	-0.164	7.32E-01
22798	A_09_P220575	A_09_P220575	0.568	7.44E-01	0.026	9.97E-01	0.736	3.45E-01	0.194	8.40E-01
12897	A_09_P220590	A_09_P220590	0.028	9.59E-01	-0.086	9.25E-01	-0.031	9.11E-01	-0.145	4.34E-01
6381	A_09_P220600	A_09_P220600	0.148	7.08E-01	0.34	2.19E-01	0.179	2.87E-01	0.371	2.26E-02
4453	A_09_P220655	A_09_P220655	0.005	9.92E-01	-0.044	9.53E-01	0.14	2.96E-01	0.091	5.08E-01
10987	A_09_P220665	A_09_P220665	-0.085	8.94E-01	0.179	8.57E-01	-0.214	4.10E-01	0.051	8.74E-01
24074	A_09_P220690	A_09_P220690	-0.07	8.51E-01	0.041	9.67E-01	-0.149	3.61E-01	-0.038	8.49E-01
31650	A_09_P220800	A_09_P220800	-0.106	9.38E-01	0.289	8.97E-01	0.03	9.73E-01	0.424	3.85E-01
28794	A_09_P220810	A_09_P220810	0.098	9.18E-01	-0.052	9.85E-01	0.283	4.42E-01	0.133	7.46E-01
13338	A_09_P220825	A_09_P220825	0.247	7.10E-01	-0.053	9.78E-01	0.094	7.99E-01	-0.206	4.77E-01
25619	A_09_P220835	A_09_P220835	-0.127	7.20E-01	-0.018	9.88E-01	-0.135	3.87E-01	-0.026	8.94E-01
16423	A_09_P220945	A_09_P220945	0.369	7.06E-01	-0.452	7.12E-01	0.524	1.94E-01	-0.297	4.82E-01
18070	A_09_P220970	A_09_P220970	-0.189	7.21E-01	-0.303	5.77E-01	-0.072	8.11E-01	-0.186	4.10E-01
29760	A_09_P220975	A_09_P220975	-0.215	8.72E-01	0.285	9.12E-01	-0.213	7.56E-01	0.286	6.32E-01
13599	A_09_P221085	A_09_P221085	0.126	7.49E-01	0.079	9.26E-01	0.075	7.22E-01	0.028	9.01E-01
23747	A_09_P221105	A_09_P221105	-0.162	8.71E-01	0.315	8.41E-01	-0.389	3.56E-01	0.089	8.65E-01
24712	A_09_P221130	A_09_P221130	-0.186	6.97E-01	0.054	9.61E-01	-0.116	5.95E-01	0.123	5.49E-01
21490	A_09_P221185	A_09_P221185	-0.122	7.67E-01	0.164	7.94E-01	-0.347	5.04E-02	-0.061	7.78E-01
20544	A_09_P221260	A_09_P221260	0.009	9.85E-01	-0.035	9.64E-01	0.034	8.55E-01	-0.01	9.58E-01
13859	A_09_P221265	A_09_P221265	0.099	7.79E-01	0.081	9.08E-01	-0.018	9.41E-01	-0.035	8.55E-01
20889	A_09_P221270	A_09_P221270	-0.3	6.94E-01	0.123	9.41E-01	-0.179	6.12E-01	0.244	4.36E-01
5605	A_09_P221300	A_09_P221300	0.119	7.61E-01	-0.113	8.81E-01	0.058	7.97E-01	-0.174	3.01E-01
31154	A_09_P221325	A_09_P221325	-0.046	9.41E-01	-0.068	9.56E-01	0.252	2.54E-01	0.23	2.83E-01
14977	A_09_P221380	A_09_P221380	-0.131	7.96E-01	0.264	6.57E-01	-0.059	8.46E-01	0.336	1.05E-01
6787	A_09_P221385	A_09_P221385	0.176	6.86E-01	-0.104	8.97E-01	-0.263	1.30E-01	-0.543	4.23E-03
25541	A_09_P221405	A_09_P221405	0.632	1.99E-01	-0.129	9.32E-01	-0.157	6.46E-01	-0.918	3.77E-03
21239	A_09_P221460	A_09_P221460	-0.131	7.07E-01	-0.029	9.76E-01	-0.008	9.76E-01	0.094	5.47E-01
22697	A_09_P221560	A_09_P221560	-0.257	7.10E-01	0.167	8.99E-01	0.394	1.70E-01	0.818	7.03E-03
13487	A_09_P221600	A_09_P221600	-0.074	8.90E-01	-0.031	9.86E-01	-0.055	8.51E-01	-0.011	9.71E-01
21211	A_09_P221675	A_09_P221675	0.055	9.09E-01	0.11	8.92E-01	-0.066	7.75E-01	-0.011	9.66E-01
20218	A_09_P221705	A_09_P221705	0.078	9.44E-01	0.041	9.91E-01	-0.042	9.49E-01	-0.078	8.77E-01
12558	A_09_P221763	A_09_P221763	0.345	6.77E-01	-0.167	9.18E-01	0.274	4.35E-01	-0.238	4.90E-01
9381	A_09_P221840	A_09_P221840	0.303	6.74E-01	-0.3	7.39E-01	0.018	9.72E-01	-0.585	3.41E-02
4164	A_09_P221865	A_09_P221865	0.344	8.42E-01	-0.504	8.67E-01	0.397	6.40E-01	-0.452	5.63E-01
14837	A_09_P221930	A_09_P221930	-0.007	9.94E-01	0.092	9.53E-01	-0.108	7.57E-01	-0.009	9.82E-01
29933	A_09_P221935	A_09_P221935	0.113	7.99E-01	0.087	9.30E-01	-0.041	8.81E-01	-0.068	7.68E-01
3254	A_09_P221950	A_09_P221950	0.697	8.17E-01	0.545	9.35E-01	-0.37	8.33E-01	-0.521	7.28E-01
14798	A_09_P222020	A_09_P222020	-0.031	9.75E-01	0.058	9.77E-01	-0.068	8.74E-01	0.021	9.61E-01
19562	A_09_P222030	A_09_P222030	0.178	6.93E-01	0.072	9.41E-01	0.063	7.88E-01	-0.043	8.54E-01
23250	A_09_P222075	A_09_P222075	0.105	9.15E-01	-0.01	9.97E-01	0.631	7.78E-02	0.517	1.35E-01
23142	A_09_P222115	A_09_P222115	0.024	9.85E-01	-0.202	9.01E-01	0.063	9.06E-01	-0.162	6.90E-01
16183	A_09_P222170	A_09_P222170	-0.21	7.80E-01	0.12	9.45E-01	0.305	3.61E-01	0.635	4.04E-02
3934	A_09_P222185	A_09_P222185	0.448	3.75E-01	-0.059	9.71E-01	-0.125	6.80E-01	-0.632	1.32E-02
26878	A_09_P222210	A_09_P222210	-0.402	6.95E-01	-0.249	8.95E-01	-0.081	8.95E-01	0.073	8.95E-01
23903	A_09_P222215	A_09_P222215	-0.109	8.22E-01	-0.015	9.94E-01	-0.12	6.12E-01	-0.027	9.25E-01
11476	A_09_P222220	A_09_P222220	-0.003	9.96E-01	-0.001	9.99E-01	-0.109	4.34E-01	-0.108	4.22E-01
25201	A_09_P222275	A_09_P222275	-0.066	9.14E-01	0.004	9.99E-01	0.055	8.65E-01	0.125	6.19E-01
4098	A_09_P222290	A_09_P222290	0.177	7.01E-01	0.058	9.56E-01	0.117	5.78E-01	-0.002	9.95E-01
28682	A_09_P222310	A_09_P222310	0.31	2.51E-01	0.159	7.44E-01	-0.15	3.44E-01	-0.301	4.11E-02
2814	A_09_P222355	A_09_P222355	0.743	7.80E-01	-1.232	7.32E-01	0.614	6.48E-01	-1.361	2.18E-01
24907	A_09_P222360	A_09_P222360	-0.655	2.33E-01	-0.121	9.43E-01	-0.485	1.18E-01	0.049	9.09E-01
8819	A_09_P222365	A_09_P222365	0.097	7.40E-01	-0.031	9.69E-01	0.039	8.20E-01	-0.089	4.96E-01
5219	A_09_P222395	A_09_P222395	0.071	8.59E-01	-0.165	7.60E-01	0.093	6.26E-01	-0.142	3.91E-01
6049	A_09_P222420	A_09_P222420	-0.058	9.09E-01	-0.019	9.93E-01	0.299	1.10E-01	0.338	6.27E-02
17002	A_09_P222500	A_09_P222500	-0.084	8.67E-01	-0.185	8.00E-01	0.292	1.49E-01	0.191	3.49E-01
28102	A_09_P222565	A_09_P222565	0.01	9.93E-01	-0.093	9.61E-01	0.072	8.80E-01	-0.03	9.48E-01
21493	A_09_P222585	A_09_P222585	-0.207	7.08E-01	0.117	9.18E-01	0.415	7.08E-02	0.739	3.57E-03
23721	A_09_P222625	A_09_P222625	-0.274	3.88E-01	-0.032	9.75E-01	-0.006	9.83E-01	0.235	1.15E-01
12281	A_09_P222645	A_09_P222645	-0.11	7.54E-01	-0.013	9.93E-01	-0.069	7.11E-01	0.028	8.89E-01
18029	A_09_P222665	A_09_P222665	-0.065	9.29E-01	0.152	8.97E-01	-0.254	3.36E-01	-0.037	9.16E-01
32102	A_09_P222675	A_09_P222675	-0.16	7.75E-01	0.002	9.99E-01	0.621	1.36E-02	0.782	3.12E-03
12725	A_09_P222710	A_09_P222710	-0.279	7.06E-01	0.051	9.84E-01	-0.042	9.32E-01	0.287	3.50E-01
21601	A_09_P222740	A_09_P222740	-0.192	7.21E-01	-0.084	9.45E-01	-0.321	1.51E-01	-0.213	3.44E-01
26951	A_09_P222765	A_09_P222765	0.043	9.71E-01	0.065	9.81E-01	-0.024	9.71E-01	-0.002	9.96E-01
26188	A_09_P222770	A_09_P222770	-0.274	7.90E-01	0.077	9.81E-01	-0.103	8.69E-01	0.248	6.06E-01
9385	A_09_P222810	A_09_P222810	-0.301	3.93E-01	0.083	9.24E-01	-0.125	5.10E-01	0.259	1.16E-01
19194	A_09_P222820	A_09_P222820	0.051	9.21E-01	-0.011	9.95E-01	-0.052	8.43E-01	-0.114	5.75E-01
31276	A_09_P222830	A_09_P222830	0.012	9.83E-01	0.042	9.61E-01	0.103	5.27E-01	0.134	3.65E-01
20392	A_09_P222845	A_09_P222845	-0.042	9.43E-01	-0.012	9.95E-01	0.031	9.22E-01	0.062	8.07E-01
19732	A_09_P222865	A_09_P222865	0.032	9.31E-01	-0.063	9.25E-01	-0.058	7.22E-01	-0.153	2.31E-01
18821	A_09_P222870	A_09_P222870	0.007	9.88E-01	0.139	7.32E-01	0.014	9.48E-01	0.146	2.45E-01
16543	A_09_P222875	A_09_P222875	-0.25	8.42E-01	-0.077	9.86E-01	-0.098	9.01E-01	0.075	9.16E-01
23923	A_09_P222900	A_09_P222900	-0.041	9.19E-01	0.103	8.63E-01	-0.024	9.13E-01	0.119	4.19E-01
5957	A_09_P222930	A_09_P222930	-0.256	7.58E-01	0.107	9.58E-01	0.348	3.52E-01	0.711	4.09E-02
4480	A_09_P222980	A_09_P222980	-0.137	9.01E-01	-0.383	7.96E-01	-0.008	9.91E-01	-0.254	5.74E-01
17439	A_09_P223025	A_09_P223025	0.159	8.43E-01	-0.393	6.86E-01	-0.311	3.79E-01	-0.863	1.20E-02
24118	A_09_P223075	A_09_P223075	-1.014	2.28E-01	-1.286	7.59E-02	0.223	7.07E-01	-0.049	9.43E-01
1384	A_09_P223085	A_09_P223085	0.472	7.89E-01	-0.355	9.26E-01	0.393	6.60E-01	-0.435	5.97E-01
9354	A_09_P223100	A_09_P223100	0.007	9.92E-01	-0.048	9.68E-01	-0.045	8.69E-01	-0.099	6.36E-01
23571	A_09_P223120	A_09_P223120	0.014	9.88E-01	0.026	9.91E-01	-0.193	4.58E-01	-0.181	4.75E-01
25388	A_09_P223225	A_09_P223225	-0.116	8.40E-01	-0.181	8.48E-01	0.099	7.41E-01	0.035	9.16E-01
13984	A_09_P223275	A_09_P223275	-0.138	7.94E-01	-0.098	9.34E-01	0.007	9.86E-01	0.047	8.73E-01
21107	A_09_P223280	A_09_P223280	-0.222	8.40E-01	0.148	9.55E-01	-0.068	9.25E-01	0.302	5.36E-01
22833	A_09_P223295	A_09_P223295	-0.154	7.85E-01	-0.287	6.76E-01	-0.347	1.48E-01	-0.48	4.06E-02
8762	A_09_P223305	A_09_P223305	-0.268	7.44E-01	-0.291	8.25E-01	-0.101	8.36E-01	-0.125	7.70E-01
20402	A_09_P223330	A_09_P223330	0.281	7.02E-01	0.138	9.27E-01	-0.061	8.89E-01	-0.203	5.13E-01
20170	A_09_P223345	A_09_P223345	-0.465	7.16E-01	0.162	9.57E-01	-0.958	7.19E-02	-0.33	5.70E-01
20190	A_09_P223405	A_09_P223405	-0.126	7.80E-01	0.004	9.98E-01	0.027	9.30E-01	0.157	4.25E-01
4419	A_09_P223455	A_09_P223455	-0.404	6.48E-01	-0.429	6.43E-01	-1.045	6.13E-03	-1.07	4.34E-03
29530	A_09_P223485	A_09_P223485	-0.02	9.70E-01	0.076	9.26E-01	0.017	9.52E-01	0.113	5.10E-01
30497	A_09_P223500	A_09_P223500	-0.083	9.30E-01	0.151	9.29E-01	-0.092	8.41E-01	0.142	7.11E-01
8060	A_09_P223615	A_09_P223615	0.161	8.53E-01	0.132	9.45E-01	0.555	1.20E-01	0.526	1.28E-01
27443	A_09_P223630	A_09_P223630	0.189	7.04E-01	0.057	9.61E-01	0.288	1.50E-01	0.155	4.58E-01
23572	A_09_P223635	A_09_P223635	-0.134	8.31E-01	0.077	9.60E-01	0.204	4.75E-01	0.415	1.01E-01
19281	A_09_P223640	A_09_P223640	-0.022	9.61E-01	-0.02	9.87E-01	-0.004	9.88E-01	-0.002	9.92E-01
25515	A_09_P223695	A_09_P223695	0.024	9.71E-01	0.097	9.26E-01	0.648	4.74E-03	0.721	2.01E-03
12861	A_09_P223715	A_09_P223715	0.048	9.14E-01	0.219	5.94E-01	0.153	3.72E-01	0.324	4.09E-02
14243	A_09_P223725	A_09_P223725	0.078	8.99E-01	-0.119	9.16E-01	-0.176	4.86E-01	-0.373	9.40E-02
30084	A_09_P223735	A_09_P223735	0.141	7.92E-01	0.018	9.93E-01	0.132	6.15E-01	0.01	9.77E-01
23517	A_09_P223780	A_09_P223780	-0.128	8.42E-01	0.042	9.84E-01	-0.251	3.76E-01	-0.081	8.10E-01
27729	A_09_P223795	A_09_P223795	-0.377	7.04E-01	-0.097	9.71E-01	-1	1.75E-02	-0.72	6.44E-02
16754	A_09_P223810	A_09_P223810	-0.172	7.19E-01	-0.057	9.61E-01	-0.229	2.61E-01	-0.114	6.03E-01
31744	A_09_P223835	A_09_P223835	-0.126	7.59E-01	-0.116	8.82E-01	-0.001	9.98E-01	0.009	9.72E-01
30461	A_09_P223845	A_09_P223845	-0.157	7.30E-01	0.088	9.29E-01	-0.001	9.98E-01	0.245	1.86E-01
2210	A_09_P223850	A_09_P223850	-0.617	9.56E-01	-1.013	9.64E-01	0.239	9.72E-01	-0.157	9.77E-01
27390	A_09_P223895	A_09_P223895	-0.502	7.04E-01	-0.165	9.56E-01	0.07	9.36E-01	0.408	4.66E-01
22150	A_09_P223915	A_09_P223915	-0.023	9.84E-01	-0.258	8.25E-01	-0.042	9.33E-01	-0.277	3.76E-01
30122	A_09_P223930	A_09_P223930	0.088	8.23E-01	-0.114	8.75E-01	-0.18	2.95E-01	-0.382	2.15E-02
28555	A_09_P223940	A_09_P223940	0.108	8.29E-01	-0.199	7.86E-01	0.108	6.69E-01	-0.2	3.41E-01
10812	A_09_P223945	A_09_P223945	0.034	9.62E-01	-0.181	8.33E-01	0.313	1.65E-01	0.099	7.08E-01
4707	A_09_P223965	A_09_P223965	0.888	4.69E-01	-0.515	7.92E-01	0.554	3.35E-01	-0.848	1.10E-01
17820	A_09_P224045	A_09_P224045	-0.126	8.66E-01	-0.252	8.25E-01	0.335	2.78E-01	0.208	5.14E-01
31964	A_09_P224055	A_09_P224055	-0.33	7.08E-01	-0.18	9.23E-01	-0.234	5.77E-01	-0.084	8.60E-01
18079	A_09_P224100	A_09_P224100	0.259	7.52E-01	0.052	9.86E-01	0.164	7.06E-01	-0.043	9.31E-01
19560	A_09_P224105	A_09_P224105	-0.005	9.96E-01	0.17	8.53E-01	-0.004	9.91E-01	0.17	4.79E-01
8490	A_09_P224135	A_09_P224135	-0.005	9.96E-01	0.064	9.70E-01	0.055	8.88E-01	0.124	6.82E-01
28260	A_09_P224140	A_09_P224140	0.305	5.97E-01	-0.068	9.58E-01	0.439	5.51E-02	0.066	8.19E-01
30508	A_09_P224165	A_09_P224165	0.033	9.41E-01	0.114	8.54E-01	0.042	8.44E-01	0.123	4.39E-01
31518	A_09_P224220	A_09_P224220	0.561	4.22E-01	0.318	7.82E-01	0.412	2.16E-01	0.168	6.52E-01
23232	A_09_P224230	A_09_P224230	-0.147	7.11E-01	0.076	9.30E-01	-0.059	7.87E-01	0.164	3.23E-01
20589	A_09_P224275	A_09_P224275	0.036	9.38E-01	0.107	8.82E-01	0.001	9.97E-01	0.072	7.05E-01
21352	A_09_P224295	A_09_P224295	0.564	6.81E-01	-0.695	6.31E-01	0.117	8.84E-01	-1.142	3.30E-02
7188	A_09_P224330	A_09_P224330	-0.125	8.40E-01	0.059	9.71E-01	0.008	9.86E-01	0.193	4.73E-01
12745	A_09_P224370	A_09_P224370	-0.079	8.89E-01	-0.036	9.84E-01	0.268	2.18E-01	0.311	1.34E-01
22293	A_09_P224420	A_09_P224420	0.218	7.32E-01	0.799	4.52E-02	-1.035	1.60E-03	-0.454	7.90E-02
376	A_09_P224450	A_09_P224450	0.295	8.31E-01	0.411	8.65E-01	-0.305	6.61E-01	-0.189	7.92E-01
23987	A_09_P224478	A_09_P224478	-0.131	7.84E-01	-0.033	9.84E-01	-0.16	4.69E-01	-0.061	8.11E-01
3577	A_09_P224485	A_09_P224485	-0.263	8.52E-01	0.074	9.88E-01	-0.296	6.76E-01	0.041	9.61E-01
29547	A_09_P224500	A_09_P224500	-0.052	9.04E-01	0.12	8.53E-01	0.61	1.80E-03	0.783	3.05E-04
26008	A_09_P224510	A_09_P224510	-0.076	8.21E-01	-0.028	9.77E-01	0.016	9.46E-01	0.064	7.01E-01
26832	A_09_P224530	A_09_P224530	0.334	7.06E-01	0.153	9.38E-01	-0.784	3.49E-02	-0.965	1.07E-02
18976	A_09_P224570	A_09_P224570	0.254	7.67E-01	-0.048	9.88E-01	0.287	4.71E-01	-0.015	9.78E-01
31533	A_09_P224610	A_09_P224610	0.133	8.06E-01	-0.162	8.65E-01	0.026	9.47E-01	-0.27	2.30E-01
8273	A_09_P224640	A_09_P224640	-0.181	7.60E-01	0.061	9.71E-01	-0.127	6.82E-01	0.115	7.00E-01
4252	A_09_P224675	A_09_P224675	0.105	8.13E-01	0.117	8.92E-01	-0.007	9.84E-01	0.005	9.88E-01
20706	A_09_P224685	A_09_P224685	-0.029	9.75E-01	0.017	9.95E-01	-0.049	9.09E-01	-0.003	9.94E-01
5994	A_09_P224695	A_09_P224695	0.236	7.02E-01	0.07	9.61E-01	0.261	3.10E-01	0.095	7.50E-01
30752	A_09_P224720	A_09_P224720	-0.023	9.84E-01	-0.012	9.96E-01	0.044	9.30E-01	0.055	8.96E-01
29229	A_09_P224730	A_09_P224730	-0.07	9.08E-01	0.084	9.45E-01	0.122	6.48E-01	0.277	2.08E-01
13673	A_09_P224790	A_09_P224790	-0.041	9.51E-01	0.088	9.42E-01	0.159	5.27E-01	0.289	1.88E-01
13723	A_09_P224835	A_09_P224835	0.149	7.02E-01	0.031	9.77E-01	0.042	8.49E-01	-0.076	6.69E-01
25124	A_09_P224860	A_09_P224860	-0.435	5.86E-01	-0.111	9.50E-01	0.099	8.20E-01	0.423	1.69E-01
29158	A_09_P224870	A_09_P224870	0.226	7.51E-01	-0.151	9.21E-01	0.186	5.99E-01	-0.191	5.64E-01
11554	A_09_P224935	A_09_P224935	-0.015	9.83E-01	0.203	7.24E-01	-0.053	8.37E-01	0.164	3.78E-01
29919	A_09_P224960	A_09_P224960	0.011	9.90E-01	0.067	9.61E-01	0.03	9.39E-01	0.086	7.65E-01
29818	A_09_P225030	A_09_P225030	0.045	9.28E-01	-0.007	9.96E-01	-0.016	9.58E-01	-0.068	7.47E-01
29371	A_09_P225035	A_09_P225035	0.165	7.65E-01	0.088	9.45E-01	0.395	9.34E-02	0.319	1.64E-01
14497	A_09_P225080	A_09_P225080	0.015	9.76E-01	-0.108	8.62E-01	0.02	9.36E-01	-0.103	5.17E-01
8874	A_09_P225110	A_09_P225110	0.535	5.06E-01	-0.031	9.93E-01	0.673	5.21E-02	0.108	8.03E-01
13715	A_09_P225115	A_09_P225115	-0.387	5.95E-01	0.138	9.26E-01	-0.362	2.14E-01	0.162	6.12E-01
18099	A_09_P225130	A_09_P225130	0.071	9.05E-01	-0.088	9.42E-01	0.045	8.93E-01	-0.115	6.48E-01
10111	A_09_P225140	A_09_P225140	0.239	7.11E-01	-0.07	9.67E-01	0.208	4.77E-01	-0.1	7.59E-01
14704	A_09_P225215	A_09_P225215	0.021	9.68E-01	-0.004	9.97E-01	0.024	9.27E-01	-0.001	9.97E-01
16627	A_09_P225220	A_09_P225220	0.002	9.97E-01	0.147	8.25E-01	-0.013	9.66E-01	0.131	4.73E-01
30649	A_09_P225235	A_09_P225235	0.016	9.75E-01	-0.022	9.87E-01	-0.021	9.33E-01	-0.058	7.53E-01
20645	A_09_P225270	A_09_P225270	-0.029	9.57E-01	-0.135	8.50E-01	0.138	4.75E-01	0.033	8.90E-01
26876	A_09_P225310	A_09_P225310	0.108	9.07E-01	-0.296	8.19E-01	-0.292	4.23E-01	-0.696	3.70E-02
3975	A_09_P225315	A_09_P225315	0.339	6.32E-01	-0.008	9.97E-01	0.301	2.91E-01	-0.046	9.02E-01
27813	A_09_P225365	A_09_P225365	-0.137	9.07E-01	0.071	9.84E-01	-0.509	2.52E-01	-0.301	5.16E-01
21852	A_09_P225370	A_09_P225370	-0.196	7.82E-01	-0.059	9.77E-01	-0.496	9.84E-02	-0.36	2.21E-01
26651	A_09_P225375	A_09_P225375	-0.043	8.91E-01	0	1.00E+00	-0.261	3.25E-02	-0.218	6.00E-02
7151	A_09_P225395	A_09_P225395	-0.068	9.07E-01	0.215	7.67E-01	-0.075	7.96E-01	0.209	3.38E-01
11908	A_09_P225410	A_09_P225410	0.5	7.04E-01	-0.358	8.80E-01	0.348	5.68E-01	-0.511	3.41E-01
23665	A_09_P225415	A_09_P225415	-0.106	7.82E-01	-0.194	6.78E-01	0.093	6.28E-01	0.004	9.87E-01
21418	A_09_P225445	A_09_P225445	0.537	7.02E-01	-0.284	9.20E-01	0.201	7.87E-01	-0.62	2.63E-01
22487	A_09_P225460	A_09_P225460	-0.065	9.29E-01	0.016	9.95E-01	0.099	7.63E-01	0.18	5.03E-01
19358	A_09_P225470	A_09_P225470	-0.177	7.74E-01	-0.06	9.71E-01	0.03	9.45E-01	0.146	6.14E-01
1760	A_09_P225475	A_09_P225475	0.76	7.55E-01	-0.122	9.90E-01	0.056	9.77E-01	-0.826	4.48E-01
871	A_09_P225485	A_09_P225485	-0.265	9.44E-01	0.957	8.57E-01	-1.138	4.12E-01	0.084	9.64E-01
31482	A_09_P225515	A_09_P225515	0.116	8.52E-01	-0.036	9.87E-01	0.482	6.06E-02	0.329	1.86E-01
30388	A_09_P225550	A_09_P225550	-0.265	6.95E-01	0.312	6.95E-01	-0.38	1.59E-01	0.197	4.89E-01
22891	A_09_P225555	A_09_P225555	-0.101	8.31E-01	0.023	9.91E-01	-0.083	7.43E-01	0.041	8.75E-01
15387	A_09_P225560	A_09_P225560	0.117	8.33E-01	-0.374	4.44E-01	0.214	3.84E-01	-0.277	2.21E-01
30650	A_09_P225585	A_09_P225585	-0.215	7.15E-01	-0.038	9.84E-01	0.099	7.52E-01	0.276	2.50E-01
21799	A_09_P225600	A_09_P225600	0.017	9.77E-01	-0.26	4.86E-01	-0.334	5.12E-02	-0.611	1.88E-03
18213	A_09_P225630	A_09_P225630	0.043	9.20E-01	0.131	8.22E-01	-0.065	7.39E-01	0.023	9.14E-01
26356	A_09_P225635	A_09_P225635	-0.093	8.43E-01	-0.087	9.34E-01	0.041	8.89E-01	0.048	8.50E-01
19810	A_09_P225660	A_09_P225660	-0.111	8.70E-01	-0.084	9.56E-01	0.161	6.12E-01	0.187	5.17E-01
28031	A_09_P225715	A_09_P225715	-0.181	8.86E-01	-0.19	9.42E-01	0.245	6.75E-01	0.235	6.70E-01
4301	A_09_P225790	A_09_P225790	0.065	8.78E-01	0.051	9.56E-01	-0.005	9.86E-01	-0.019	9.34E-01
21212	A_09_P225795	A_09_P225795	0.093	7.95E-01	0.07	9.30E-01	-0.053	7.98E-01	-0.075	6.66E-01
27203	A_09_P225885	A_09_P225885	-0.108	8.05E-01	0.141	8.48E-01	-0.171	3.84E-01	0.078	7.21E-01
29391	A_09_P225905	A_09_P225905	-0.459	6.84E-01	0.277	8.93E-01	-0.354	4.66E-01	0.382	4.05E-01
27583	A_09_P225935	A_09_P225935	0.013	9.90E-01	0.034	9.89E-01	0.027	9.57E-01	0.048	9.01E-01
27972	A_09_P225965	A_09_P225965	-0.266	7.82E-01	-0.018	9.96E-01	-0.009	9.90E-01	0.239	5.95E-01
3758	A_09_P225990	A_09_P225990	0.129	8.42E-01	0.091	9.53E-01	0.46	8.66E-02	0.421	1.04E-01
3605	A_09_P226085	A_09_P226085	0.903	7.30E-01	-0.714	8.86E-01	1.104	3.38E-01	-0.514	6.87E-01
31685	A_09_P226125	A_09_P226125	-0.249	7.28E-01	0.042	9.87E-01	0.283	3.72E-01	0.573	4.91E-02
27716	A_09_P226135	A_09_P226135	0.222	6.94E-01	-0.191	8.22E-01	0.187	4.36E-01	-0.225	3.14E-01
16915	A_09_P226165	A_09_P226165	-0.062	9.20E-01	-0.3	5.92E-01	0.102	7.10E-01	-0.136	5.76E-01
17376	A_09_P226180	A_09_P226180	-0.053	9.20E-01	-0.048	9.68E-01	0.026	9.33E-01	0.031	9.03E-01
9341	A_09_P226185	A_09_P226185	-0.203	7.65E-01	-0.086	9.58E-01	0.431	1.38E-01	0.547	5.26E-02
28479	A_09_P226200	A_09_P226200	-0.057	9.60E-01	0.407	7.22E-01	0.028	9.67E-01	0.492	1.67E-01
24048	A_09_P226295	A_09_P226295	-0.06	8.50E-01	-0.171	6.15E-01	0.087	5.56E-01	-0.024	8.93E-01
1717	A_09_P226330	A_09_P226330	0.06	9.50E-01	-0.13	9.41E-01	0.274	4.26E-01	0.084	8.40E-01
24476	A_09_P226370	A_09_P226370	-0.275	7.71E-01	-0.038	9.93E-01	0.103	8.58E-01	0.341	4.11E-01
1250	A_09_P226375	A_09_P226375	0.123	9.10E-01	-0.033	9.94E-01	0.811	4.58E-02	0.655	9.19E-02
12863	A_09_P226435	A_09_P226435	0.072	9.05E-01	0.001	9.99E-01	0.058	8.55E-01	-0.012	9.71E-01
21677	A_09_P226490	A_09_P226490	0.085	9.40E-01	-0.205	9.14E-01	-0.016	9.83E-01	-0.306	4.56E-01
25656	A_09_P226495	A_09_P226495	0.031	9.42E-01	0.005	9.97E-01	-0.051	7.91E-01	-0.076	6.38E-01
5090	A_09_P226550	A_09_P226550	-0.071	9.33E-01	-0.108	9.47E-01	0.139	7.05E-01	0.101	7.81E-01
30201	A_09_P226585	A_09_P226585	-0.073	8.60E-01	0.033	9.78E-01	0.011	9.72E-01	0.116	5.17E-01
2532	A_09_P226600	A_09_P226600	1.043	7.24E-01	0.368	9.58E-01	0.273	8.80E-01	-0.402	7.93E-01
29058	A_09_P226615	A_09_P226615	-0.14	6.55E-01	0.012	9.93E-01	0.029	8.69E-01	0.181	1.26E-01
22222	A_09_P105525	a10	0.521	6.12E-02	0.104	9.01E-01	-0.575	4.84E-03	-0.991	1.51E-04
4889	A_09_P013081	a10	0.287	5.34E-01	0.381	2.56E-01	-0.539	9.32E-03	-0.445	2.05E-02
14635	A_09_P066226	A16	-0.026	9.48E-01	0.02	9.84E-01	0.472	2.44E-03	0.518	1.08E-03
22575	A_09_P014436	A2bp1	0.103	6.86E-01	0.174	3.87E-01	-0.288	8.84E-03	-0.217	3.02E-02
17884	A_09_P014441	A2bp1	-0.135	7.80E-01	0.077	9.45E-01	-0.646	4.98E-03	-0.433	3.15E-02
11350	A_09_P195395	A2bp1	-0.095	8.60E-01	0.068	9.56E-01	-0.33	1.33E-01	-0.167	4.68E-01
11692	A_09_P195390	A2bp1	0.095	9.14E-01	-0.092	9.61E-01	-0.031	9.56E-01	-0.218	5.28E-01
20923	A_09_P190135	A2bp1	-0.079	9.44E-01	0.162	9.38E-01	-0.433	2.79E-01	-0.192	6.65E-01
28669	A_09_P049086	A2bp1	-0.003	9.97E-01	0.068	9.66E-01	-0.47	6.81E-02	-0.399	1.08E-01
23552	A_09_P197530	A2bp1	-0.001	9.99E-01	-0.032	9.88E-01	-0.452	7.01E-02	-0.484	4.66E-02
31737	A_09_P218775	a5	0.389	6.17E-01	0.034	9.91E-01	0.267	4.15E-01	-0.087	8.24E-01
19296	A_09_P013086	a5	0.262	6.64E-01	0.208	8.14E-01	-0.437	6.44E-02	-0.492	3.40E-02
24925	A_09_P033241	a6	-0.047	8.76E-01	0.122	7.57E-01	0.215	7.21E-02	0.385	3.61E-03
13926	A_09_P104850	a6	-0.037	9.08E-01	0.201	3.87E-01	0.216	6.45E-02	0.454	1.18E-03
4504	A_09_P172685	AA140809	0.023	9.68E-01	-0.059	9.56E-01	-0.017	9.59E-01	-0.099	6.31E-01
17078	A_09_P172695	AA140883	0.29	6.60E-01	0.075	9.61E-01	0.573	2.99E-02	0.357	1.52E-01
17381	A_09_P172700	AA140972	0.035	9.63E-01	0.029	9.90E-01	0.501	3.86E-02	0.495	3.50E-02
8374	A_09_P172705	AA141053	-0.125	8.91E-01	0.086	9.69E-01	0.141	7.51E-01	0.353	3.09E-01
12759	A_09_P202520	AA141073	-0.217	7.48E-01	0.071	9.69E-01	0.132	7.12E-01	0.42	1.31E-01
7562	A_09_P160335	AA141073	0.014	9.84E-01	0.07	9.47E-01	0.282	1.40E-01	0.338	6.75E-02
25224	A_09_P196299	AA141149	-0.025	9.64E-01	0.031	9.82E-01	-0.346	5.00E-02	-0.29	8.67E-02
27641	A_09_P162500	AA141149	-0.014	9.80E-01	-0.081	9.21E-01	-0.388	2.24E-02	-0.455	8.27E-03
7112	A_09_P172710	AA141154	0.053	9.56E-01	-0.297	7.89E-01	-0.007	9.90E-01	-0.358	2.47E-01
22714	A_09_P160340	AA141194	-0.003	9.98E-01	0.044	9.84E-01	-0.106	7.68E-01	-0.059	8.71E-01
21325	A_09_P172715	AA141205	-0.12	8.12E-01	-0.113	9.12E-01	-0.075	7.92E-01	-0.067	8.00E-01
18891	A_09_P160345	AA141225	0.081	9.03E-01	0.212	8.22E-01	-0.246	3.45E-01	-0.114	6.92E-01
32114	A_09_P208385	AA141263	0.223	6.53E-01	-0.132	8.77E-01	0.111	6.28E-01	-0.244	1.95E-01
29897	A_09_P208375	AA141395	0.002	9.97E-01	0.228	3.90E-01	-0.137	3.22E-01	0.089	5.36E-01
24996	A_09_P162435	AA141396	0.321	5.62E-01	0.128	9.02E-01	0.181	4.52E-01	-0.012	9.71E-01
23223	A_09_P160350	AA141472	0.007	9.90E-01	-0.083	9.11E-01	-0.015	9.56E-01	-0.105	5.24E-01
11548	A_09_P206235	AA141522	0.206	7.39E-01	-0.066	9.68E-01	0.547	3.86E-02	0.274	2.90E-01
19094	A_09_P172720	AA141522	0.092	8.42E-01	0.051	9.66E-01	0.383	4.72E-02	0.342	6.52E-02
12049	A_09_P171395	AA141555	-0.049	9.61E-01	0.069	9.75E-01	0.205	5.87E-01	0.323	3.26E-01
5948	A_09_P190860	AA141605	-0.104	8.59E-01	0.199	8.27E-01	-0.377	1.16E-01	-0.074	8.06E-01
7441	A_09_P191390	AA141605	0.055	9.21E-01	0.099	9.21E-01	-0.229	2.61E-01	-0.185	3.56E-01
10451	A_09_P172690	AA141605	0.006	9.94E-01	0.121	9.08E-01	-0.39	7.68E-02	-0.275	2.01E-01
5524	A_09_P211410	AA141629	-0.133	6.62E-01	-0.082	8.73E-01	-0.042	7.91E-01	0.009	9.57E-01
7088	A_09_P160355	AA141648	-0.023	9.92E-01	0.241	9.45E-01	-0.329	6.73E-01	-0.066	9.43E-01
20443	A_09_P115230	AA141705	0.155	8.05E-01	-0.828	3.64E-02	1.417	2.52E-04	0.434	9.07E-02
29930	A_09_P100795	AA141819	0.019	9.63E-01	0.008	9.95E-01	0.002	9.94E-01	-0.009	9.62E-01
17917	A_09_P171280	AA141837	0.006	9.93E-01	0.215	7.59E-01	-0.137	5.72E-01	0.071	7.84E-01
4563	A_09_P160330	AA141926	0.109	8.35E-01	-0.077	9.48E-01	0.217	3.37E-01	0.031	9.18E-01
8656	A_09_P172655	AA141932	0.021	9.75E-01	0.063	9.56E-01	0.038	9.00E-01	0.08	7.36E-01
13838	A_09_P208440	AA141998	0.073	8.95E-01	0.038	9.81E-01	0.337	1.07E-01	0.302	1.36E-01
15690	A_09_P172665	AA142015	0.021	9.83E-01	0.002	9.99E-01	0.384	1.49E-01	0.366	1.55E-01
7792	A_09_P172670	AA142058	0.478	6.17E-01	0.023	9.95E-01	0.634	9.21E-02	0.178	6.81E-01
24188	A_09_P212980	AA142087	-0.044	9.79E-01	0.269	9.04E-01	-0.038	9.64E-01	0.274	6.02E-01
30367	A_09_P172675	AA142129	0.071	8.31E-01	-0.035	9.69E-01	0.12	4.23E-01	0.014	9.46E-01
19938	A_09_P172660	AA142225	-0.181	7.90E-01	0.142	9.21E-01	0.138	6.96E-01	0.461	9.53E-02
2056	A_09_P160325	AA142307	0.175	6.79E-01	0.165	7.67E-01	-0.031	9.04E-01	-0.04	8.53E-01
25021	A_09_P208560	AA202318	-0.275	8.03E-01	0.028	9.95E-01	-0.015	9.86E-01	0.288	5.72E-01
28642	A_09_P173310	AA263218	-0.086	9.33E-01	-0.272	8.50E-01	0.487	1.77E-01	0.302	4.13E-01
32140	A_09_P160880	AA263637	0.02	9.73E-01	-0.017	9.93E-01	-0.031	9.12E-01	-0.068	7.61E-01
2003	A_09_P207455	AA264125	0.93	7.04E-01	-0.027	9.97E-01	0.408	7.51E-01	-0.549	6.23E-01
20231	A_09_P164550	AA264398	-0.349	5.79E-01	-0.422	4.02E-01	0.945	1.82E-03	0.872	2.21E-03
11859	A_09_P164280	AA264688	0.091	8.67E-01	-0.19	8.21E-01	1.347	1.18E-04	1.066	3.03E-04	CG6540
11682	A_09_P160495	AA391170	0.375	5.09E-01	-0.089	9.46E-01	0.536	3.08E-02	0.072	8.16E-01
30366	A_09_P224075	AA391170	0.001	9.98E-01	-0.127	8.69E-01	0.115	5.85E-01	-0.014	9.57E-01
30308	A_09_P173250	AA433208	0.01	9.91E-01	0.062	9.67E-01	0.006	9.90E-01	0.058	8.53E-01
18361	A_09_P173255	AA433212	0.191	6.53E-01	-0.038	9.71E-01	-0.2	2.35E-01	-0.429	1.18E-02
16234	A_09_P182455	AA440340	-0.016	9.90E-01	-0.126	9.45E-01	0.043	9.36E-01	-0.067	8.78E-01
1755	A_09_P173315	AA440503	0.806	7.33E-01	-0.027	9.97E-01	0.427	7.35E-01	-0.406	7.33E-01
25030	A_09_P160860	AA440742	0.152	7.65E-01	-0.009	9.96E-01	0.072	8.06E-01	-0.089	7.31E-01
27964	A_09_P173320	AA539109	0.417	4.01E-01	0.228	7.88E-01	0.61	1.54E-02	0.421	6.87E-02
24429	A_09_P172095	AA540566	0.156	7.80E-01	-0.028	9.90E-01	0.358	1.31E-01	0.174	4.86E-01
10483	A_09_P172865	AA695264	-0.181	7.90E-01	0.032	9.91E-01	-0.773	1.16E-02	-0.56	4.49E-02
9850	A_09_P173270	AA695758	0.449	7.26E-01	-0.243	9.32E-01	0.295	6.44E-01	-0.397	4.84E-01
29527	A_09_P173280	AA696278	0.014	9.83E-01	0.203	7.11E-01	-0.107	6.09E-01	0.081	6.97E-01
30158	A_09_P173290	AA697389	0.066	8.54E-01	0.05	9.53E-01	0.219	1.35E-01	0.203	1.52E-01
20501	A_09_P190505	AA697389	-0.091	8.90E-01	0.164	8.83E-01	-0.066	8.51E-01	0.189	4.71E-01
25172	A_09_P160875	AA698179	-0.044	9.38E-01	0.069	9.50E-01	-0.03	9.24E-01	0.083	7.20E-01
5649	A_09_P173295	AA698381	0.031	9.49E-01	-0.142	8.14E-01	-0.194	2.39E-01	-0.366	2.27E-02
13022	A_09_P173300	AA699174	0.095	7.89E-01	0.197	6.10E-01	-0.271	7.05E-02	-0.168	2.53E-01
18673	A_09_P160040	AA736187	-0.018	9.76E-01	0.14	8.48E-01	-0.263	1.50E-01	-0.105	6.02E-01
630	A_09_P173335	AA816262	0.388	7.08E-01	0.31	8.61E-01	0.356	4.43E-01	0.278	5.51E-01
29965	A_09_P173340	AA816704	0.049	9.53E-01	0.151	9.10E-01	0.135	6.97E-01	0.236	4.13E-01
26429	A_09_P172215	AA948909	0.162	9.20E-01	-0.184	9.56E-01	0.402	5.30E-01	0.056	9.46E-01
21149	A_09_P208665	AA949583	-0.381	7.84E-01	-0.055	9.93E-01	-0.535	3.95E-01	-0.208	7.74E-01
21653	A_09_P160900	AA950085	-0.098	9.07E-01	-0.068	9.73E-01	0.112	7.88E-01	0.142	6.98E-01
7612	A_09_P173350	AA978453	0.14	8.72E-01	0.089	9.68E-01	0.731	3.77E-02	0.679	4.44E-02
14183	A_09_P173355	AA979285	0.076	9.01E-01	-0.11	9.25E-01	0.172	4.91E-01	-0.013	9.69E-01
30361	A_09_P136550	Aac11	0.2	6.42E-01	-0.112	8.80E-01	-0.619	2.03E-03	-0.932	1.34E-04
20686	A_09_P146835	Aac11	-0.107	8.88E-01	0.126	9.34E-01	-0.732	1.58E-02	-0.499	7.35E-02
28292	A_09_P080016	Aac11	-0.005	9.92E-01	0.106	8.80E-01	-0.623	1.42E-03	-0.511	3.42E-03
19548	A_09_P079101	Aats-ala	0.016	9.62E-01	-0.027	9.69E-01	-0.1	3.84E-01	-0.143	1.74E-01
2674	A_09_P066216	Aats-ala-m	-0.103	7.82E-01	0.114	8.62E-01	-0.056	7.93E-01	0.161	3.07E-01
9934	A_09_P165940	Aats-arg	-0.562	3.06E-01	-0.072	9.69E-01	-0.085	8.34E-01	0.405	1.50E-01
7353	A_09_P079096	Aats-arg	0.05	9.06E-01	0.134	8.22E-01	-0.156	3.42E-01	-0.072	6.92E-01
5508	A_09_P048751	Aats-asn	0.113	7.58E-01	-0.005	9.97E-01	-0.269	8.49E-02	-0.386	1.52E-02
21437	A_09_P043221	Aats-asp	0.03	9.30E-01	-0.023	9.78E-01	-0.071	6.09E-01	-0.124	2.94E-01
17880	A_09_P079091	Aats-cys	-0.027	9.44E-01	0.016	9.88E-01	-0.137	3.16E-01	-0.094	5.00E-01
2910	A_09_P079086	Aats-gln	-0.059	8.57E-01	0.037	9.63E-01	-0.125	3.82E-01	-0.029	8.72E-01
2819	A_09_P170930	Aats-glupro	-0.211	7.40E-01	0.218	8.31E-01	-0.556	4.09E-02	-0.127	6.83E-01
8537	A_09_P011776	Aats-glupro	0.072	8.41E-01	0.041	9.63E-01	-0.255	8.63E-02	-0.286	4.81E-02
21050	A_09_P079081	Aats-gly	0.006	9.87E-01	-0.126	6.86E-01	0.067	5.88E-01	-0.066	5.76E-01
2164	A_09_P079076	Aats-his	-0.03	9.70E-01	-0.03	9.90E-01	-0.219	4.16E-01	-0.218	3.97E-01
5813	A_09_P079071	Aats-ile	0.081	7.76E-01	0.069	9.04E-01	-0.089	5.08E-01	-0.101	4.18E-01
22769	A_09_P202700	Aats-ile	-0.124	8.13E-01	-0.304	5.80E-01	0.256	2.56E-01	0.077	7.76E-01
6188	A_09_P165155	Aats-leu	0.272	3.89E-01	0.045	9.61E-01	0.207	1.80E-01	-0.02	9.25E-01
20622	A_09_P079066	Aats-leu	0.126	6.73E-01	0.144	6.46E-01	0.332	8.59E-03	0.35	5.19E-03
19418	A_09_P079061	Aats-lys	0.074	8.41E-01	0.125	8.27E-01	0.126	4.39E-01	0.177	2.32E-01
6526	A_09_P079056	Aats-met	0.207	6.35E-01	0.212	6.41E-01	0.657	1.56E-03	0.662	1.12E-03
14369	A_09_P032631	Aats-phe	0.167	7.04E-01	0.042	9.71E-01	-0.224	2.14E-01	-0.349	4.44E-02
1658	A_09_P213065	Aats-pro	0.284	8.21E-01	0.546	7.54E-01	0.331	5.87E-01	0.594	2.54E-01
19708	A_09_P177350	Aats-pro	0.135	8.51E-01	0.113	9.45E-01	0.021	9.69E-01	-0.001	9.98E-01
30596	A_09_P079051	Aats-pro	0.035	9.60E-01	0.195	8.14E-01	0.161	5.13E-01	0.321	1.34E-01
8543	A_09_P032706	Aats-ser	-0.029	9.38E-01	-0.009	9.95E-01	0.26	4.89E-02	0.281	3.04E-02
29858	A_09_P123685	Aats-ser	0.015	9.78E-01	0.161	7.53E-01	0.743	4.69E-04	0.889	1.18E-04
25675	A_09_P171570	Aats-thr	-0.15	7.91E-01	0.148	8.92E-01	0.309	1.97E-01	0.607	1.29E-02
27933	A_09_P079046	Aats-thr	-0.129	9.00E-01	-0.069	9.81E-01	-0.263	5.43E-01	-0.203	6.40E-01
19077	A_09_P145460	Aats-trp	-0.344	5.79E-01	-0.109	9.34E-01	-0.32	1.98E-01	-0.085	7.78E-01
21831	A_09_P012786	Aats-trp	-0.205	7.30E-01	-0.064	9.68E-01	-0.143	6.25E-01	-0.002	9.96E-01
17299	A_09_P136910	Aats-trp	0.077	8.21E-01	-0.073	9.20E-01	0.158	2.88E-01	0.008	9.71E-01
437	A_09_P012791	Aats-trp	0.098	9.32E-01	-0.379	7.92E-01	0.51	2.13E-01	0.033	9.54E-01
10658	A_09_P079041	Aats-tyr	0.087	8.66E-01	0.11	9.13E-01	-0.184	4.10E-01	-0.161	4.62E-01
18389	A_09_P079036	Aats-val	0.163	6.49E-01	-0.031	9.71E-01	-0.29	3.88E-02	-0.484	2.20E-03
3384	A_09_P033236	aay	-0.779	4.09E-01	-0.496	7.26E-01	-0.672	1.36E-01	-0.389	3.98E-01
31803	A_09_P046966	ab	-0.264	6.85E-01	-0.019	9.94E-01	-0.209	4.55E-01	0.036	9.21E-01
14229	A_09_P187170	ab	-0.213	7.20E-01	0.157	8.91E-01	-0.3	2.32E-01	0.07	8.24E-01
19987	A_09_P051016	ab	-0.131	7.51E-01	0.004	9.98E-01	-0.124	5.32E-01	0.012	9.63E-01
3099	A_09_P041066	ab	0.17	9.25E-01	-0.335	9.13E-01	-0.093	9.28E-01	-0.599	3.54E-01
2127	A_09_P117920	AB005661	0.439	8.67E-01	0.24	9.71E-01	-0.836	4.65E-01	-1.035	3.28E-01
27271	A_09_P091150	AB010109	-0.098	8.12E-01	-0.072	9.38E-01	0.569	3.97E-03	0.594	2.43E-03
17962	A_09_P105700	AB030450	-0.256	7.02E-01	-0.063	9.71E-01	-0.568	3.66E-02	-0.376	1.47E-01
20567	A_09_P051656	AB190179	0.102	7.28E-01	0.006	9.96E-01	0.041	8.07E-01	-0.056	6.98E-01
6830	A_09_P009356	abba	-0.043	9.15E-01	-0.163	7.22E-01	-0.644	7.97E-04	-0.764	2.08E-04
16287	A_09_P028381	ABCB7	-0.155	7.47E-01	0.14	8.76E-01	0.152	5.01E-01	0.447	2.77E-02
4822	A_09_P052391	abd-A	0.112	8.22E-01	-0.071	9.53E-01	-0.06	8.37E-01	-0.243	2.36E-01
11189	A_09_P041071	abd-A	0.105	8.79E-01	-0.02	9.94E-01	-0.358	1.88E-01	-0.483	6.50E-02
29722	A_09_P052351	Abd-B	0.421	4.57E-01	-0.074	9.61E-01	0.397	1.21E-01	-0.097	7.55E-01
10877	A_09_P052316	Abd-B	-0.238	5.85E-01	0.062	9.48E-01	-0.052	8.28E-01	0.247	1.38E-01
21611	A_09_P041076	Abd-B	-0.205	7.60E-01	0.011	9.96E-01	-0.438	1.29E-01	-0.222	4.62E-01
26988	A_09_P051891	Abd-B	0.222	8.34E-01	0.161	9.47E-01	0.14	8.18E-01	0.078	8.95E-01
17401	A_09_P052346	Abd-B	0.003	9.97E-01	0.059	9.56E-01	-0.017	9.61E-01	0.039	8.78E-01
23017	A_09_P032446	Abi	-0.202	7.80E-01	0.084	9.63E-01	0.176	6.23E-01	0.462	1.17E-01
4771	A_09_P106855	Abi	-0.018	9.73E-01	-0.028	9.84E-01	0.189	2.65E-01	0.179	2.72E-01
5582	A_09_P206930	Abi	0.003	9.97E-01	0.035	9.88E-01	-0.237	4.25E-01	-0.206	4.81E-01
19354	A_09_P197140	Abl	-0.33	6.79E-01	-0.159	9.21E-01	0.443	1.60E-01	0.614	4.51E-02
24114	A_09_P041081	Abl	0.194	7.10E-01	-0.079	9.47E-01	0.461	3.66E-02	0.188	3.97E-01
21770	A_09_P041086	abo	0.117	7.58E-01	0.192	6.85E-01	0.456	9.49E-03	0.53	3.30E-03
30503	A_09_P222040	abs	-0.317	6.12E-01	-0.036	9.86E-01	0.099	7.54E-01	0.379	1.09E-01
24464	A_09_P030736	abs	-0.155	7.94E-01	0.221	8.16E-01	0.196	4.76E-01	0.572	2.31E-02
13415	A_09_P199285	abs	0.023	9.61E-01	0.273	3.46E-01	0.415	1.06E-02	0.665	5.55E-04
31294	A_09_P041091	ac	-0.047	9.33E-01	0.064	9.55E-01	-0.368	6.12E-02	-0.258	1.76E-01
22854	A_09_P033031	Ac13E	0.051	9.33E-01	0.205	7.86E-01	-0.291	1.77E-01	-0.138	5.54E-01
24159	A_09_P050166	Ac3	-0.31	3.07E-01	-0.013	9.93E-01	-0.053	8.06E-01	0.243	1.16E-01
18351	A_09_P076386	Ac3	-0.239	6.94E-01	-0.042	9.83E-01	-0.359	1.37E-01	-0.162	5.33E-01
16485	A_09_P011116	Ac76E	-0.031	9.63E-01	-0.015	9.94E-01	-0.477	2.77E-02	-0.461	2.72E-02
26272	A_09_P105475	Ac78C	-0.376	5.65E-01	-0.15	9.02E-01	-0.333	2.10E-01	-0.107	7.33E-01
18142	A_09_P076641	Ac78C	-0.434	6.16E-01	-0.021	9.95E-01	-0.315	3.82E-01	0.098	8.20E-01
11629	A_09_P029491	AcCoAS	0.519	2.77E-02	0.365	1.41E-01	-0.251	1.06E-01	-0.405	1.17E-02
8616	A_09_P041096	Ace	-0.381	4.23E-01	-0.02	9.93E-01	-0.329	1.41E-01	0.032	9.18E-01
7434	A_09_P052296	Ace	-0.362	6.53E-01	0.031	9.93E-01	-0.473	1.32E-01	-0.08	8.44E-01
29916	A_09_P135930	Ace	-0.186	7.39E-01	-0.033	9.87E-01	-0.288	2.30E-01	-0.135	6.04E-01
2711	A_09_P201670	Ace	0.79	7.65E-01	-0.581	9.17E-01	0.423	7.75E-01	-0.948	4.15E-01
27784	A_09_P031521	Acer	0.24	7.65E-01	0.262	8.49E-01	-0.43	2.16E-01	-0.408	2.24E-01
21824	A_09_P046626	Acf1	0.518	6.45E-01	-0.083	9.78E-01	1.039	2.16E-02	0.438	3.15E-01	Acf1
4848	A_09_P079851	Acf1	-0.212	7.36E-01	0.064	9.71E-01	0.664	1.73E-02	0.94	2.05E-03
29507	A_09_P137165	achi	-0.061	9.07E-01	0.17	8.17E-01	0.375	5.42E-02	0.606	4.29E-03
7838	A_09_P006948	achi	0.042	9.14E-01	0.035	9.69E-01	0.153	2.97E-01	0.147	2.99E-01
19463	A_09_P041101	acj6	0.131	7.11E-01	-0.059	9.41E-01	0.237	1.07E-01	0.047	7.98E-01
4354	A_09_P135465	acj6	0.063	8.89E-01	0.072	9.38E-01	-0.196	2.68E-01	-0.188	2.71E-01
22842	A_09_P169045	Ack	-0.222	7.44E-01	-0.162	9.04E-01	0.109	7.70E-01	0.169	5.94E-01
2684	A_09_P065171	Ack	-0.115	8.37E-01	0.228	7.75E-01	-0.036	9.21E-01	0.307	1.74E-01
29400	A_09_P046081	Acon	-0.175	8.60E-01	-0.039	9.93E-01	-0.29	5.18E-01	-0.154	7.53E-01
2490	A_09_P011946	Acon	0.086	9.31E-01	0.354	7.59E-01	-0.323	3.82E-01	-0.055	9.09E-01
16850	A_09_P026091	Acox57D-d	0.132	7.26E-01	0.173	7.29E-01	-0.072	7.14E-01	-0.031	8.82E-01
1618	A_09_P026086	Acox57D-p	-0.308	7.10E-01	-0.078	9.71E-01	-0.043	9.39E-01	0.187	6.27E-01
16084	A_09_P030321	Acp1	0.132	8.87E-01	0.094	9.65E-01	-0.271	4.82E-01	-0.309	3.93E-01
16376	A_09_P013691	Acp24A4	-0.216	6.60E-01	0.015	9.94E-01	-0.069	7.84E-01	0.162	4.14E-01
31102	A_09_P048351	Acp24A4	-0.146	7.24E-01	-0.185	7.36E-01	-0.059	7.99E-01	-0.098	6.06E-01
7416	A_09_P043701	Acp26Aa	-0.074	8.48E-01	0.019	9.90E-01	-0.036	8.79E-01	0.058	7.68E-01
21896	A_09_P043706	Acp26Ab	0.131	7.65E-01	-0.117	8.92E-01	0.161	4.21E-01	-0.086	6.92E-01
17454	A_09_P031006	Acp29AB	-0.005	9.96E-01	0.046	9.83E-01	0.18	5.42E-01	0.231	3.89E-01
25624	A_09_P076381	Acp32CD	-0.016	9.76E-01	-0.177	7.22E-01	0.045	8.41E-01	-0.116	4.91E-01
27330	A_09_P189350	Acp36DE	-0.118	7.61E-01	-0.013	9.94E-01	0.009	9.76E-01	0.115	5.18E-01
29249	A_09_P164435	Acp36DE	0.051	8.88E-01	-0.073	9.13E-01	0.033	8.68E-01	-0.091	5.42E-01
29999	A_09_P013181	Acp36DE	0.013	9.68E-01	-0.03	9.61E-01	0.052	6.86E-01	0.008	9.55E-01
27213	A_09_P199590	Acp36DE	0.02	9.73E-01	-0.002	9.99E-01	0.03	9.13E-01	0.008	9.76E-01
16940	A_09_P008456	Acp53C14a	-0.025	9.42E-01	0.066	9.07E-01	-0.051	7.40E-01	0.041	7.81E-01
13915	A_09_P008461	Acp53C14b	-0.081	8.17E-01	-0.002	9.99E-01	-0.053	7.84E-01	0.026	8.94E-01
1931	A_09_P000191	Acp53C14c	0.555	7.41E-01	-0.269	9.45E-01	0.293	7.48E-01	-0.531	4.78E-01
11497	A_09_P207645	Acp53Ea	-0.206	7.46E-01	0.094	9.52E-01	-0.021	9.67E-01	0.279	3.04E-01
17238	A_09_P031011	Acp53Ea	0.062	9.13E-01	0.138	8.82E-01	-0.026	9.40E-01	0.05	8.54E-01
10185	A_09_P144970	Acp53Ea	0.097	9.22E-01	-0.321	8.03E-01	0.118	8.06E-01	-0.3	4.09E-01
4745	A_09_P047426	Acp62F	0.211	6.79E-01	0.1	9.21E-01	-0.11	6.45E-01	-0.22	2.65E-01
18641	A_09_P031016	Acp63F	-0.537	2.50E-02	-0.222	5.61E-01	0.339	3.52E-02	0.654	8.00E-04
18628	A_09_P206385	Acp65Aa	1.238	7.27E-04	1.124	1.27E-03	-0.082	7.64E-01	-0.196	3.58E-01	Acp65Aa
15420	A_09_P043981	Acp70A	0.014	9.88E-01	-0.031	9.88E-01	-0.004	9.93E-01	-0.049	8.82E-01
7565	A_09_P031021	Acp76A	-0.05	9.36E-01	-0.216	7.67E-01	0.06	8.44E-01	-0.106	6.72E-01
18759	A_09_P113135	Acp76A	-0.026	9.64E-01	0.114	8.93E-01	-0.006	9.85E-01	0.133	4.91E-01
23639	A_09_P029826	Acp98AB	0.11	7.05E-01	-0.129	7.34E-01	0.121	3.31E-01	-0.118	3.21E-01
1390	A_09_P041106	Acph-1	-0.408	7.06E-01	-0.198	9.32E-01	0.09	8.92E-01	0.3	5.27E-01
24206	A_09_P050436	Acsl	0.216	6.34E-01	0.373	2.08E-01	-0.234	1.86E-01	-0.077	7.10E-01
31166	A_09_P116990	Acsl	0.254	6.40E-01	0.285	5.91E-01	-0.494	2.29E-02	-0.463	2.61E-02
25260	A_09_P012676	Acsl	0.143	7.08E-01	0.309	2.72E-01	-0.248	1.17E-01	-0.081	6.50E-01
5481	A_09_P041141	Act42A	-0.092	8.57E-01	0.068	9.55E-01	-0.058	8.46E-01	0.103	6.71E-01
28108	A_09_P198395	Act42A	-0.092	8.71E-01	-0.009	9.96E-01	-0.242	3.00E-01	-0.159	5.07E-01
14939	A_09_P041146	Act57B	0.022	9.51E-01	-0.097	8.40E-01	-0.74	1.35E-04	-0.859	4.32E-05
26462	A_09_P193685	Act5C	-0.167	7.93E-01	0.075	9.63E-01	0.171	5.82E-01	0.413	1.14E-01
29311	A_09_P041136	Act5C	-0.11	7.93E-01	-0.101	9.04E-01	0.296	9.56E-02	0.305	7.58E-02
18233	A_09_P041151	Act79B	0.488	1.61E-01	0.13	8.93E-01	-0.275	1.94E-01	-0.633	5.23E-03
22	A_09_P041156	Act87E	0.192	6.80E-01	0.154	8.25E-01	-1.029	1.93E-04	-1.067	1.12E-04	Act87E
4521	A_09_P041161	Act88F	-0.161	7.23E-01	-0.141	8.53E-01	-0.525	9.86E-03	-0.505	9.99E-03
16388	A_09_P077111	Actbeta	-0.274	6.53E-01	-0.01	9.96E-01	-0.21	4.05E-01	0.054	8.62E-01
18955	A_09_P190045	Actn	0.157	7.82E-01	0.074	9.57E-01	-0.122	6.78E-01	-0.205	4.07E-01
2696	A_09_P042386	Actn	0.127	8.78E-01	0.171	9.13E-01	-0.009	9.88E-01	0.035	9.39E-01
10569	A_09_P030471	Actn3	-0.115	7.60E-01	-0.086	9.12E-01	0.1	5.88E-01	0.13	4.37E-01
1436	A_09_P114010	Actn3	0.14	9.77E-01	0.266	9.79E-01	-0.571	7.52E-01	-0.446	8.00E-01
17382	A_09_P013496	Actr13E	0.01	9.89E-01	-0.089	9.23E-01	0.097	6.53E-01	-0.002	9.95E-01
5596	A_09_P063086	ACXA	0.175	7.02E-01	0.058	9.56E-01	0.135	5.03E-01	0.019	9.44E-01
10259	A_09_P063081	ACXB	-0.008	9.86E-01	0.024	9.78E-01	-0.006	9.78E-01	0.026	8.75E-01
19557	A_09_P063076	ACXC	-0.006	9.90E-01	0.026	9.72E-01	-0.008	9.70E-01	0.024	8.78E-01
23694	A_09_P063071	ACXD	0.17	7.17E-01	0.079	9.41E-01	-0.216	2.84E-01	-0.308	1.03E-01
29126	A_09_P063066	ACXE	0.037	9.66E-01	-0.022	9.94E-01	0.049	9.09E-01	-0.01	9.82E-01
16046	A_09_P106235	Acyp	-0.047	9.27E-01	0.049	9.63E-01	0.008	9.81E-01	0.105	6.00E-01
26454	A_09_P077301	Acyp	-0.038	9.50E-01	0.133	8.82E-01	0.051	8.58E-01	0.221	2.61E-01
22089	A_09_P075576	Acyp2	0.217	7.04E-01	0.099	9.35E-01	0.054	8.70E-01	-0.064	8.27E-01
7390	A_09_P072876	Ada	-0.191	7.02E-01	0.166	8.25E-01	0.716	2.42E-03	1.073	1.66E-04	Ada
1945	A_09_P013971	Ada1-1	0.115	8.66E-01	0.079	9.61E-01	0.872	4.78E-03	0.836	4.89E-03
4171	A_09_P037231	Ada2b	-0.116	7.74E-01	0.281	4.35E-01	0.073	7.37E-01	0.469	8.94E-03
17723	A_09_P079846	Adam	-0.152	6.74E-01	-0.007	9.96E-01	-0.204	1.48E-01	-0.059	7.25E-01
19634	A_09_P194315	Adar	-0.245	7.08E-01	-0.071	9.66E-01	-0.208	4.83E-01	-0.034	9.28E-01
2602	A_09_P166170	Adar	0.691	7.16E-01	-0.084	9.91E-01	0.793	3.37E-01	0.018	9.88E-01
14711	A_09_P220105	Adar	0.178	7.79E-01	-0.023	9.93E-01	-0.067	8.62E-01	-0.268	3.17E-01
7014	A_09_P186090	Adar	0.048	8.77E-01	0.139	7.11E-01	-0.346	9.20E-03	-0.256	3.41E-02
18719	A_09_P078116	Adar	-0.008	9.92E-01	0.256	7.43E-01	0.068	8.42E-01	0.332	1.57E-01
8603	A_09_P065531	adat	-0.093	8.37E-01	-0.046	9.69E-01	-0.133	5.25E-01	-0.086	6.93E-01
9664	A_09_P041166	ade2	-0.083	8.48E-01	-0.019	9.91E-01	-0.341	5.66E-02	-0.277	1.07E-01
9616	A_09_P041176	ade3	0.079	8.32E-01	0.069	9.34E-01	-0.712	6.26E-04	-0.722	4.09E-04
13391	A_09_P041171	ade3	-0.023	9.58E-01	0.117	8.32E-01	-0.465	4.66E-03	-0.324	2.48E-02
262	A_09_P032451	ade5	0.082	9.79E-01	-0.988	7.25E-01	0.879	3.50E-01	-0.192	8.71E-01
27002	A_09_P150350	Adf1	-0.076	8.41E-01	0.142	8.03E-01	0.243	1.22E-01	0.461	6.04E-03
21350	A_09_P041181	Adf1	-0.05	9.20E-01	0.134	8.53E-01	0.251	1.61E-01	0.434	1.64E-02
8338	A_09_P034106	Adgf-A	0.237	6.94E-01	0.2	8.25E-01	-0.523	3.17E-02	-0.56	1.93E-02
27705	A_09_P034101	Adgf-B	0.004	9.97E-01	-0.062	9.83E-01	-0.05	9.33E-01	-0.116	7.98E-01
697	A_09_P074846	Adgf-C	-0.128	8.49E-01	-0.108	9.43E-01	-0.242	4.14E-01	-0.222	4.42E-01
28524	A_09_P074841	Adgf-D	-0.12	7.08E-01	-0.359	7.36E-02	-0.245	6.55E-02	-0.483	1.71E-03
24221	A_09_P007741	Adgf-E	0.132	7.81E-01	0.147	8.57E-01	0.172	4.23E-01	0.188	3.54E-01
25078	A_09_P212965	Adgf-E	-0.005	9.97E-01	-0.131	9.45E-01	0.308	3.97E-01	0.182	6.37E-01
12028	A_09_P041186	Adh	0.214	6.59E-01	-0.15	8.35E-01	-0.117	5.90E-01	-0.481	1.28E-02
26924	A_09_P041193	Adh	0.09	8.41E-01	-0.201	7.33E-01	0.118	5.78E-01	-0.173	3.54E-01
31037	A_09_P198735	Adh	-0.048	9.65E-01	-0.331	7.86E-01	-0.113	8.11E-01	-0.395	2.45E-01
2103	A_09_P199480	Adhr	0.279	8.23E-01	-0.469	8.09E-01	-0.076	9.29E-01	-0.824	1.04E-01
10266	A_09_P224605	Adk1	-0.165	5.93E-01	-0.014	9.91E-01	-0.372	5.93E-03	-0.221	6.07E-02
8516	A_09_P033026	Adk1	0.111	8.10E-01	0.097	9.21E-01	-0.46	2.24E-02	-0.474	1.63E-02
19037	A_09_P138175	Adk1	0.075	8.57E-01	0.044	9.68E-01	-0.419	1.94E-02	-0.45	1.14E-02
22786	A_09_P033021	Adk2	0.071	8.56E-01	0.214	5.96E-01	0.01	9.72E-01	0.154	3.38E-01
18965	A_09_P064471	Adk3	0.278	1.88E-01	0.202	4.40E-01	-0.626	3.53E-04	-0.702	1.26E-04
125	A_09_P203300	AdoR	-0.748	7.04E-01	-0.197	9.70E-01	0.075	9.58E-01	0.626	4.58E-01
19858	A_09_P061266	AdoR	-0.209	8.76E-01	-0.163	9.56E-01	0.049	9.58E-01	0.095	8.94E-01
16707	A_09_P041196	adp	-0.547	6.03E-01	-0.201	9.25E-01	0.112	8.48E-01	0.459	2.61E-01
2635	A_09_P078776	Ady43A	0.228	7.67E-01	-0.14	9.37E-01	0.352	3.03E-01	-0.016	9.73E-01
31250	A_09_P218475	Ady43A	-0.079	8.35E-01	0.023	9.86E-01	-0.029	9.03E-01	0.073	6.89E-01
9628	A_09_P011791	Aef1	0.081	8.64E-01	0.171	8.11E-01	0.416	3.35E-02	0.506	1.09E-02
14	A_09_P132955	Aef1	-0.126	9.28E-01	-0.172	9.49E-01	0.753	1.21E-01	0.706	1.32E-01
864	A_09_P145675	Aef1	-0.073	9.71E-01	0.226	9.45E-01	0.679	2.80E-01	0.977	9.65E-02
26140	A_09_P184410	AF005239	0.083	8.11E-01	0.12	8.27E-01	0.138	3.67E-01	0.176	2.16E-01
8796	A_09_P031761	AF005849	0.055	8.86E-01	0.07	9.25E-01	-0.321	3.14E-02	-0.306	3.32E-02
29042	A_09_P173260	AF005849	0.021	9.56E-01	0.014	9.91E-01	-0.378	5.79E-03	-0.385	4.23E-03
16865	A_09_P186745	AF005849	0.015	9.69E-01	0.113	7.94E-01	-0.243	4.76E-02	-0.145	2.23E-01
28767	A_09_P091185	AF005853	0.024	9.73E-01	0.076	9.48E-01	-0.041	8.96E-01	0.011	9.72E-01
23839	A_09_P171975	AF007159	-0.186	5.91E-01	-0.078	9.02E-01	-0.007	9.77E-01	0.1	4.85E-01
6219	A_09_P176805	AF007161	-0.068	9.01E-01	0.066	9.55E-01	-0.097	7.01E-01	0.037	8.93E-01
3596	A_09_P045061	AF008228	-0.333	6.94E-01	-0.223	8.82E-01	0.113	8.04E-01	0.223	5.37E-01
8809	A_09_P045066	AF012422	0.144	6.67E-01	0.105	8.35E-01	0.167	2.08E-01	0.128	3.33E-01
24852	A_09_P045101	AF039231	-0.29	7.23E-01	-0.061	9.81E-01	-0.759	2.93E-02	-0.53	1.06E-01
26971	A_09_P045126	AF045777	0.139	8.72E-01	-0.365	7.43E-01	-0.137	7.57E-01	-0.642	5.52E-02
1423	A_09_P117395	AF065443	-0.481	7.07E-01	-0.744	5.60E-01	1.265	2.11E-02	1.002	5.12E-02	Oamb
25860	A_09_P124690	AF090440	-0.078	8.59E-01	0.176	7.74E-01	0.691	1.62E-03	0.945	1.87E-04
31311	A_09_P137005	AF098937	-0.059	9.44E-01	0.289	7.67E-01	-0.063	8.82E-01	0.285	3.27E-01
32033	A_09_P091205	AF102239	-0.366	2.94E-01	-0.684	1.51E-02	0.129	5.38E-01	-0.188	3.13E-01
13383	A_09_P215415	AF127922	-0.207	7.02E-01	-0.133	8.93E-01	0.049	8.77E-01	0.122	6.10E-01
2877	A_09_P091215	AF132987	1.586	7.06E-01	1.639	7.89E-01	-2.172	2.18E-01	-2.119	2.11E-01
15325	A_09_P045231	AF136243	0.527	8.58E-01	-0.533	9.34E-01	0.531	7.27E-01	-0.529	7.09E-01
22792	A_09_P065731	AF170922	-0.134	7.22E-01	0.382	1.19E-01	0.022	9.30E-01	0.539	2.42E-03
16099	A_09_P169600	AF171705	-0.14	8.12E-01	0.1	9.41E-01	-0.147	6.09E-01	0.093	7.58E-01
4413	A_09_P182330	AF171761	0.01	9.81E-01	0.125	7.34E-01	-0.533	5.84E-04	-0.418	1.80E-03
13491	A_09_P045291	AF171768	0.594	6.54E-01	-0.104	9.77E-01	0.079	9.24E-01	-0.619	2.21E-01
30510	A_09_P149100	AF171771	-0.227	6.54E-01	0.102	9.16E-01	-0.333	9.22E-02	-0.004	9.90E-01
26973	A_09_P091270	AF171779	-0.257	7.70E-01	0.084	9.72E-01	0.197	6.62E-01	0.538	1.38E-01
14275	A_09_P045316	AF171783	-0.578	5.51E-01	-0.191	9.25E-01	-0.575	1.45E-01	-0.188	6.79E-01
15176	A_09_P091275	AF171794	0.057	9.60E-01	0.032	9.93E-01	-0.171	7.05E-01	-0.195	6.35E-01
23033	A_09_P045346	AF171795	-0.071	9.33E-01	-0.074	9.69E-01	-0.336	2.76E-01	-0.339	2.50E-01
2420	A_09_P045356	AF171797	-0.141	9.31E-01	-0.328	9.02E-01	0.54	3.72E-01	0.353	5.71E-01
23005	A_09_P161315	AF171800	-0.021	9.73E-01	-0.26	5.84E-01	-0.161	4.30E-01	-0.4	3.23E-02
9491	A_09_P091280	AF171802	0.133	7.68E-01	0.242	6.40E-01	0.238	2.22E-01	0.347	6.21E-02
25527	A_09_P045361	AF171805	0.264	5.73E-01	-0.105	9.06E-01	-0.077	7.47E-01	-0.446	1.82E-02
10741	A_09_P045376	AF171811	0.235	5.51E-01	0.145	8.05E-01	-0.512	4.74E-03	-0.602	1.44E-03
28258	A_09_P045386	AF171813	-0.021	9.70E-01	-0.061	9.48E-01	-0.295	8.29E-02	-0.336	4.34E-02
20368	A_09_P161770	AF171815	0.152	8.01E-01	0.125	9.24E-01	0.039	9.23E-01	0.013	9.74E-01
9701	A_09_P171475	AF171815	-0.053	9.14E-01	-0.123	8.76E-01	0.034	9.00E-01	-0.035	8.82E-01
14419	A_09_P025786	AF171827	0.107	7.65E-01	0.13	8.23E-01	0.077	6.80E-01	0.099	5.47E-01
23438	A_09_P045446	AF171835	-0.307	5.11E-01	0.13	8.85E-01	0.166	4.40E-01	0.603	5.14E-03
13739	A_09_P045451	AF171836	0.105	7.57E-01	-0.065	9.32E-01	0.144	3.48E-01	-0.027	8.92E-01
30586	A_09_P045456	AF171838	0.044	9.31E-01	-0.141	8.42E-01	-0.139	4.82E-01	-0.325	6.43E-02
5614	A_09_P204815	AF171839	-0.414	2.45E-01	-0.206	7.52E-01	-0.783	1.46E-03	-0.576	6.60E-03
15802	A_09_P208200	AF171839	0.161	7.39E-01	-0.108	9.12E-01	-0.431	3.77E-02	-0.701	2.47E-03
2065	A_09_P045466	AF171842	-0.101	8.55E-01	-0.375	4.14E-01	-0.792	2.72E-03	-1.066	3.51E-04	CG9394
682	A_09_P173585	AF171865	0.912	7.30E-01	0.456	9.40E-01	0.128	9.45E-01	-0.327	8.16E-01
21988	A_09_P045541	AF171872	0.524	1.61E-01	0.176	8.42E-01	-0.684	6.22E-03	-1.032	4.33E-04	BM-40-SPARC
1328	A_09_P197640	AF175223	-0.682	7.48E-01	-0.136	9.86E-01	-0.241	8.51E-01	0.305	7.84E-01
1265	A_09_P045556	AF175223	-0.458	7.55E-01	-0.215	9.53E-01	-0.234	7.77E-01	0.009	9.93E-01
1985	A_09_P045576	AF192342	0.987	7.43E-01	0.373	9.60E-01	0.176	9.32E-01	-0.438	7.79E-01
17334	A_09_P161310	AF195186	-0.149	7.71E-01	0.164	8.52E-01	-0.07	8.17E-01	0.243	2.58E-01
3407	A_09_P091305	AF195188	0.596	8.43E-01	0.683	9.09E-01	-0.349	8.43E-01	-0.261	8.74E-01
25111	A_09_P062441	AF217845	-0.101	7.67E-01	-0.171	6.86E-01	-0.01	9.69E-01	-0.08	6.22E-01
27468	A_09_P045681	AF220178	-0.454	5.43E-01	-0.53	3.84E-01	-0.062	8.92E-01	-0.137	7.01E-01
29605	A_09_P091325	AF220950	-0.2	7.55E-01	0.123	9.32E-01	0.002	9.96E-01	0.325	2.26E-01
19190	A_09_P091335	AF237711	0.049	9.31E-01	0.021	9.92E-01	0.846	9.14E-04	0.818	8.04E-04
19584	A_09_P144650	AF241366	-0.057	8.80E-01	0.2	5.94E-01	0.413	9.82E-03	0.67	4.65E-04
21929	A_09_P045746	AF245705	-0.088	8.53E-01	0.006	9.97E-01	0.113	6.21E-01	0.207	2.84E-01
26610	A_09_P045801	AF254371	-0.017	9.82E-01	-0.114	9.10E-01	-0.052	8.65E-01	-0.148	5.08E-01
10040	A_09_P064716	AF287292	0.277	1.41E-01	0.205	3.61E-01	-0.134	2.57E-01	-0.206	6.43E-02
12423	A_09_P170140	AF312231	-0.203	7.86E-01	-0.115	9.47E-01	0.281	4.06E-01	0.368	2.36E-01
16788	A_09_P045956	AF418572	0.024	9.73E-01	-0.097	9.32E-01	-0.017	9.66E-01	-0.137	5.59E-01
14663	A_09_P045971	AF427998	0.24	7.55E-01	0.078	9.71E-01	0.285	4.18E-01	0.124	7.57E-01
22712	A_09_P078381	aft	0.154	8.85E-01	-0.383	7.92E-01	0.144	7.91E-01	-0.392	3.40E-01
8851	A_09_P108630	aft	0.045	9.25E-01	0.233	5.68E-01	0.215	2.02E-01	0.404	1.70E-02
18593	A_09_P104570	Ag5r	-0.326	6.53E-01	-0.343	6.68E-01	-0.8	9.15E-03	-0.817	6.65E-03
17024	A_09_P030476	Ag5r	-0.15	7.51E-01	-0.109	9.10E-01	-1.137	1.88E-04	-1.096	1.61E-04	Ag5r
18252	A_09_P032436	Ag5r2	0.33	6.60E-01	-0.182	8.92E-01	-1.166	1.36E-03	-1.679	1.17E-04	Ag5r2
13189	A_09_P064051	ago	-0.184	6.43E-01	-0.034	9.72E-01	0.655	9.32E-04	0.805	1.96E-04
29601	A_09_P103430	ago	-0.098	8.03E-01	0.2	6.73E-01	-0.526	4.94E-03	-0.228	1.57E-01
30380	A_09_P168360	AGO1	0.134	6.88E-01	0.098	8.57E-01	-0.64	4.53E-04	-0.677	2.31E-04
10014	A_09_P078781	AGO1	-0.153	7.32E-01	0.165	8.16E-01	0.575	6.06E-03	0.893	3.53E-04
20802	A_09_P165605	AGO1	-0.042	9.17E-01	0.054	9.46E-01	-0.518	2.69E-03	-0.421	6.87E-03
26031	A_09_P174485	AGO1	0.012	9.88E-01	0.224	7.50E-01	-0.588	1.07E-02	-0.377	6.94E-02
11550	A_09_P050286	AGO1	0.013	9.88E-01	-0.145	8.91E-01	0.067	8.36E-01	-0.092	7.41E-01
5556	A_09_P057186	AGO2	-0.143	6.22E-01	-0.087	8.50E-01	-0.488	9.24E-04	-0.432	1.39E-03
30043	A_09_P218455	AGO2	-0.166	8.01E-01	-0.038	9.88E-01	-0.472	9.22E-02	-0.344	2.10E-01
19123	A_09_P222045	AGO2	-0.043	9.63E-01	-0.538	3.29E-01	0.686	2.35E-02	0.192	5.45E-01
26587	A_09_P001656	AGO3	-0.333	6.23E-01	0.242	8.04E-01	0.203	4.89E-01	0.777	6.38E-03
20558	A_09_P001661	AGO3	0.079	8.76E-01	0.255	6.29E-01	0.506	1.56E-02	0.683	2.45E-03
31970	A_09_P101040	AGO3	0.015	9.76E-01	0.112	8.50E-01	0.45	5.99E-03	0.547	1.54E-03
31186	A_09_P203365	AGO3	0.016	9.81E-01	0.069	9.45E-01	0.504	1.13E-02	0.557	5.35E-03
17942	A_09_P077106	agt	0.201	7.02E-01	-0.017	9.93E-01	0.687	4.03E-03	0.469	2.43E-02
28740	A_09_P030326	Ahcy13	0.191	7.98E-01	0.25	8.39E-01	0.106	8.04E-01	0.166	6.43E-01
11374	A_09_P030481	Ahcy89E	0.213	6.39E-01	0.383	1.85E-01	-0.287	9.99E-02	-0.117	5.35E-01
9553	A_09_P136645	Ahcy89E	0.175	7.04E-01	0.401	2.08E-01	-0.253	1.84E-01	-0.027	9.16E-01
9249	A_09_P210285	AI062323	-0.241	4.15E-01	-0.021	9.85E-01	-0.131	3.75E-01	0.088	5.64E-01
10010	A_09_P208310	AI062543	-0.511	6.44E-01	-0.111	9.67E-01	-0.662	1.22E-01	-0.263	5.75E-01
13844	A_09_P219585	AI062543	-0.43	7.17E-01	-0.155	9.56E-01	-0.543	2.87E-01	-0.267	6.30E-01
7771	A_09_P213340	AI062949	-0.226	7.33E-01	-0.053	9.79E-01	0.39	1.65E-01	0.563	3.99E-02
12180	A_09_P212596	AI064296	-0.069	9.55E-01	-0.155	9.44E-01	-0.017	9.82E-01	-0.104	8.43E-01
3114	A_09_P160430	AI064437	0.026	9.92E-01	-0.744	7.86E-01	-0.351	7.18E-01	-1.121	1.36E-01
15570	A_09_P209455	AI064565	0.016	9.77E-01	0.033	9.77E-01	-0.01	9.73E-01	0.007	9.78E-01
16182	A_09_P208410	AI107660	0.204	6.00E-01	0.027	9.81E-01	0.173	2.73E-01	-0.004	9.88E-01
6434	A_09_P172080	AI107894	0.067	9.24E-01	-0.125	9.21E-01	0.127	6.74E-01	-0.065	8.41E-01
30035	A_09_P208600	AI108028	-0.314	3.39E-01	0.016	9.93E-01	0.001	9.96E-01	0.331	4.35E-02
17014	A_09_P182855	AI108028	-0.029	9.51E-01	0.077	9.25E-01	-0.116	5.06E-01	-0.011	9.62E-01
24254	A_09_P207355	AI108464	0.05	9.07E-01	-0.055	9.52E-01	0.122	4.79E-01	0.018	9.37E-01
210	A_09_P172065	AI108568	0.017	9.95E-01	-0.298	9.38E-01	1.181	9.44E-02	0.867	2.09E-01
31158	A_09_P182640	AI108582	-0.074	9.37E-01	0.199	8.97E-01	-0.512	1.20E-01	-0.239	4.92E-01
22870	A_09_P178965	AI108852	0.071	8.67E-01	0.218	6.37E-01	-0.339	5.03E-02	-0.192	2.56E-01
25809	A_09_P172070	AI109534	-0.065	8.57E-01	0.047	9.56E-01	-0.094	5.81E-01	0.018	9.30E-01
16884	A_09_P172075	AI113967	-0.33	7.06E-01	-0.246	8.76E-01	-0.025	9.70E-01	0.059	9.04E-01
17956	A_09_P175410	AI124270	0.001	9.99E-01	-0.011	9.94E-01	-0.366	2.26E-02	-0.378	1.63E-02
29457	A_09_P221475	AI124270	0	1.00E+00	0.08	9.41E-01	-0.336	9.47E-02	-0.255	1.92E-01
24936	A_09_P213090	AI135088	0.081	8.24E-01	0.058	9.45E-01	-0.01	9.71E-01	-0.033	8.71E-01
31236	A_09_P172085	AI238173	0.052	8.69E-01	0.146	7.06E-01	-0.095	4.97E-01	-0.002	9.91E-01
4557	A_09_P213275	AI239248	0.128	7.34E-01	-0.019	9.90E-01	0.004	9.89E-01	-0.143	3.78E-01
7467	A_09_P163200	AI257623	-0.657	3.29E-01	-0.405	6.91E-01	-0.788	2.76E-02	-0.535	1.11E-01
25762	A_09_P172110	AI257683	0.239	7.27E-01	-0.15	9.14E-01	0.159	6.39E-01	-0.23	4.41E-01
27673	A_09_P160045	AI258287	0.034	9.75E-01	0.161	9.25E-01	-0.007	9.91E-01	0.119	7.69E-01
3315	A_09_P211420	AI259996	0.946	6.74E-01	-0.152	9.83E-01	1.026	2.54E-01	-0.071	9.55E-01
30808	A_09_P208540	AI260087	0.028	9.50E-01	0.231	4.75E-01	0.075	6.82E-01	0.278	5.61E-02
7799	A_09_P164490	AI260412	0.027	9.73E-01	-0.154	8.91E-01	0.739	6.22E-03	0.558	2.19E-02
10130	A_09_P172115	AI260430	0.084	8.71E-01	-0.122	8.98E-01	0.121	6.13E-01	-0.084	7.33E-01
30227	A_09_P208545	AI293067	-0.115	7.52E-01	-0.125	8.37E-01	-0.11	5.30E-01	-0.119	4.68E-01
19237	A_09_P172120	AI293798	0.229	6.45E-01	0.212	7.26E-01	-0.152	4.69E-01	-0.169	3.91E-01
5225	A_09_P172125	AI293802	-0.039	9.55E-01	-0.127	9.07E-01	0.388	8.95E-02	0.3	1.77E-01
29268	A_09_P172130	AI293881	0.335	6.74E-01	-0.02	9.95E-01	0.26	4.39E-01	-0.094	8.10E-01
31204	A_09_P212650	AI294567	-0.28	6.94E-01	-0.101	9.48E-01	0.06	8.88E-01	0.238	4.10E-01
15878	A_09_P207715	AI296244	0.035	9.70E-01	0.153	9.13E-01	-1.949	7.28E-05	-1.831	7.09E-05
12982	A_09_P172140	AI296569	-0.265	7.04E-01	-0.045	9.84E-01	0.351	2.26E-01	0.571	4.07E-02
30331	A_09_P208465	AI296884	-0.109	8.41E-01	0.015	9.95E-01	-0.097	7.32E-01	0.026	9.32E-01
28188	A_09_P208100	AI297016	0.02	9.81E-01	-0.232	7.82E-01	0.307	2.05E-01	0.055	8.61E-01
28209	A_09_P172145	AI297203	0.127	8.94E-01	-0.086	9.71E-01	0.364	3.40E-01	0.15	7.29E-01
25349	A_09_P003301	AI297969	-0.061	8.40E-01	-0.037	9.58E-01	-0.019	9.23E-01	0.005	9.80E-01
1122	A_09_P219650	AI387310	0.733	7.17E-01	0.753	8.07E-01	-0.53	5.82E-01	-0.51	5.79E-01
9859	A_09_P160075	AI387310	-0.067	9.21E-01	0.211	8.21E-01	-0.541	3.05E-02	-0.262	2.78E-01
22315	A_09_P209175	AI387571	0.03	9.58E-01	-0.073	9.44E-01	0.015	9.65E-01	-0.089	6.86E-01
5046	A_09_P128890	AI387914	1.208	6.08E-01	-0.443	9.26E-01	0.968	3.16E-01	-0.683	4.86E-01
25537	A_09_P208595	AI387973	-0.186	6.16E-01	-0.081	9.04E-01	0.148	3.27E-01	0.252	7.11E-02
10878	A_09_P208590	AI388284	-0.17	8.57E-01	-0.25	8.87E-01	0.035	9.59E-01	-0.045	9.34E-01
27925	A_09_P160080	AI389016	-0.209	7.99E-01	0.067	9.78E-01	0.2	6.26E-01	0.476	1.60E-01
24861	A_09_P208610	AI389150	-0.163	6.84E-01	-0.116	8.58E-01	-0.521	4.03E-03	-0.475	5.45E-03
20789	A_09_P160470	AI389475	0.022	9.83E-01	-0.247	8.20E-01	-0.112	7.62E-01	-0.382	1.68E-01
27649	A_09_P172155	AI402029	-0.181	7.10E-01	-0.013	9.95E-01	0.061	8.27E-01	0.229	2.49E-01
9620	A_09_P208290	AI402031	0.479	7.01E-01	-0.145	9.60E-01	0.656	1.88E-01	0.032	9.64E-01
28420	A_09_P172160	AI402054	-0.013	9.93E-01	0.412	7.90E-01	-0.194	7.25E-01	0.232	6.39E-01
11888	A_09_P172165	AI402081	0.035	9.50E-01	0.011	9.95E-01	0.212	2.73E-01	0.188	3.19E-01
1556	A_09_P160085	AI402139	-0.095	9.01E-01	0.092	9.55E-01	-0.063	8.79E-01	0.123	7.10E-01
31448	A_09_P172170	AI402147	-0.063	8.93E-01	-0.185	7.50E-01	0.126	5.24E-01	0.004	9.89E-01
7522	A_09_P172175	AI402830	0.502	8.39E-01	-0.032	9.97E-01	0.435	7.36E-01	-0.099	9.46E-01
21736	A_09_P168595	AI403415	-0.136	7.46E-01	-0.076	9.37E-01	-0.293	1.02E-01	-0.233	1.83E-01
24282	A_09_P172180	AI403978	-0.204	7.67E-01	0.015	9.96E-01	-0.141	6.97E-01	0.077	8.39E-01
3575	A_09_P187665	AI404137	-0.672	6.97E-01	-0.488	8.65E-01	-0.936	1.76E-01	-0.752	2.69E-01
19944	A_09_P172185	AI455092	-0.167	8.42E-01	-0.138	9.42E-01	-0.061	9.09E-01	-0.032	9.49E-01
16315	A_09_P160110	AI455153	0.071	8.41E-01	0.131	8.07E-01	0.196	1.83E-01	0.256	7.02E-02
7710	A_09_P172190	AI455311	0.254	7.44E-01	-0.303	8.00E-01	0.772	2.41E-02	0.216	5.47E-01
17653	A_09_P172200	AI456731	0.089	8.53E-01	0.13	8.83E-01	0.101	6.75E-01	0.142	4.99E-01
28551	A_09_P172210	AI511716	0.181	8.28E-01	-0.157	9.32E-01	0.539	1.20E-01	0.202	6.00E-01
8415	A_09_P160120	AI513115	-0.301	4.80E-01	-0.144	8.48E-01	-0.202	3.03E-01	-0.045	8.54E-01
29225	A_09_P172205	AI513306	0.182	6.67E-01	0.175	7.43E-01	0.199	2.38E-01	0.192	2.36E-01
18008	A_09_P173150	AI513581	0.17	7.91E-01	0.165	8.96E-01	-0.032	9.43E-01	-0.038	9.20E-01
10856	A_09_P146665	AI516829	-0.115	7.52E-01	0.091	8.98E-01	-0.074	6.97E-01	0.131	4.11E-01
31009	A_09_P211325	AI520633	-0.018	9.84E-01	0.025	9.92E-01	0.363	1.37E-01	0.407	8.46E-02
21265	A_09_P171375	AI530819	0.024	9.58E-01	-0.028	9.80E-01	-0.026	9.12E-01	-0.077	6.49E-01
22979	A_09_P172230	AI530899	-0.05	9.44E-01	-0.12	9.23E-01	0.264	2.93E-01	0.194	4.42E-01
11108	A_09_P174580	AI533194	0.117	9.03E-01	0.12	9.53E-01	0.007	9.91E-01	0.01	9.86E-01
3870	A_09_P171520	AI542696	0.655	7.06E-01	0.339	9.26E-01	0.31	7.30E-01	-0.006	9.95E-01
26577	A_09_P015001	AI543234	-0.128	8.57E-01	0.137	9.28E-01	0.584	4.79E-02	0.85	6.48E-03
30780	A_09_P208685	AI944517	-0.037	9.11E-01	-0.028	9.71E-01	0.038	8.19E-01	0.047	7.48E-01
19436	A_09_P208330	AI944633	0.262	6.83E-01	-0.037	9.86E-01	0.06	8.70E-01	-0.238	3.53E-01
21339	A_09_P208115	AI944700	0.124	8.11E-01	-0.13	8.98E-01	-0.182	4.38E-01	-0.437	4.07E-02
31597	A_09_P172500	AI944703	-0.097	8.39E-01	-0.047	9.71E-01	-0.027	9.33E-01	0.024	9.31E-01
19093	A_09_P172505	AI944934	0.127	7.76E-01	-0.149	8.42E-01	0.088	7.10E-01	-0.189	3.21E-01
10192	A_09_P160135	AI945282	-0.282	6.77E-01	-0.031	9.90E-01	-0.315	2.45E-01	-0.064	8.53E-01
23021	A_09_P172515	AI945374	-0.045	8.96E-01	0.073	9.07E-01	-0.023	9.08E-01	0.095	4.97E-01
12188	A_09_P208235	AI945498	-0.183	7.08E-01	0.03	9.86E-01	-0.072	7.88E-01	0.141	5.13E-01
23919	A_09_P172520	AI945546	-0.034	9.47E-01	0.055	9.56E-01	-0.135	4.73E-01	-0.046	8.37E-01
29526	A_09_P208135	AI945765	0.132	7.30E-01	0.13	8.29E-01	0.036	8.79E-01	0.035	8.69E-01
10121	A_09_P208155	AI945869	0.064	8.75E-01	-0.045	9.63E-01	0.068	7.40E-01	-0.041	8.44E-01
16672	A_09_P100875	AI945974	-0.155	7.60E-01	0.295	5.94E-01	0.007	9.86E-01	0.457	3.35E-02
9991	A_09_P208570	AI945975	0.08	8.66E-01	0.095	9.21E-01	-0.001	9.98E-01	0.014	9.59E-01
4887	A_09_P160225	AI946246	0.111	7.49E-01	0.056	9.45E-01	0.105	5.27E-01	0.049	7.89E-01
3158	A_09_P208605	AI946254	0.817	6.77E-01	-0.058	9.94E-01	0.793	3.26E-01	-0.082	9.41E-01
2717	A_09_P208305	AI946443	1.118	7.34E-01	-0.405	9.61E-01	0.651	7.05E-01	-0.871	5.65E-01
4846	A_09_P212845	AI946488	-0.015	9.73E-01	0.017	9.88E-01	0.046	7.93E-01	0.077	5.94E-01
7161	A_09_P188525	AI946661	-0.377	6.16E-01	0.197	8.81E-01	-0.051	9.11E-01	0.523	6.64E-02
27519	A_09_P208390	AI946685	0.099	7.51E-01	-0.023	9.84E-01	0.151	2.72E-01	0.029	8.68E-01
26016	A_09_P172240	AI947026	-0.12	8.64E-01	-0.063	9.72E-01	-0.378	1.82E-01	-0.322	2.44E-01
29469	A_09_P172245	AI947086	0.086	8.31E-01	0.022	9.88E-01	-0.046	8.46E-01	-0.109	5.44E-01
1308	A_09_P018436	AIF	-0.849	7.35E-01	-0.174	9.84E-01	-0.174	9.16E-01	0.501	6.82E-01
22877	A_09_P090420	AIF	0.025	9.65E-01	-0.015	9.94E-01	-0.054	8.30E-01	-0.094	6.49E-01
26230	A_09_P091370	AJ001721	-0.024	9.80E-01	0.393	5.19E-01	-0.568	3.62E-02	-0.151	6.09E-01
10392	A_09_P046046	AJ011672	0.083	9.17E-01	0.017	9.95E-01	-0.027	9.58E-01	-0.094	7.94E-01
26029	A_09_P046061	AJ132656	-0.359	6.90E-01	-0.191	9.11E-01	0.02	9.75E-01	0.188	6.40E-01
17261	A_09_P091380	AJ224882	-0.109	7.57E-01	-0.058	9.44E-01	0.773	3.26E-04	0.824	1.54E-04
23038	A_09_P103000	AJ252084	-0.099	8.48E-01	0.206	7.82E-01	-0.042	8.96E-01	0.264	2.05E-01
28844	A_09_P046101	AJ271449	0.014	9.81E-01	0.014	9.93E-01	0.686	9.50E-04	0.686	6.84E-04
27858	A_09_P103855	AJ271647	0.295	8.05E-01	0.456	8.06E-01	-0.276	6.46E-01	-0.116	8.61E-01
21843	A_09_P046106	AJ272160	-0.167	7.65E-01	-0.006	9.97E-01	0.028	9.44E-01	0.189	4.48E-01
3381	A_09_P135435	AJ277191	0.284	7.08E-01	0.054	9.83E-01	1.045	3.60E-03	0.815	1.15E-02	mod(mdg4)
11846	A_09_P046161	AJ400900	0.106	9.05E-01	-0.481	5.28E-01	0.273	4.43E-01	-0.315	3.44E-01
8694	A_09_P046211	AJ556818	-0.055	8.64E-01	-0.124	7.84E-01	0.193	1.35E-01	0.123	3.41E-01
29312	A_09_P046221	AJ586731	0.067	8.77E-01	0.216	6.40E-01	0.528	5.64E-03	0.676	1.05E-03
[truncated: 30,164 more rows]
