# Supplementary material for: Reproductive Status Alters Transcriptomic Response to Infection in Female Drosophila melanogaster
Source: G3 (Bethesda). 2013 May 1;3(5):827–40. doi: 10.1534/g3.112.005306 (PMC3656730; doi:10.1534/g3.112.005306)
Supplement: Supporting Information [file supp_g3.112.005306_TableS3.xlsx]

## Sheet: Sheet1
Table S3: Genes for which the infection response of virgin egg-producing females differs from that of mated egg-producing females by at least two-fold (comparison A minus comparison B from Figure 1). In addition to the log2 difference between the infection responses of virgin and mated females, this table also contains the corresponding log2 values for virgin and mated infection response for each…
ProbeUID	Gene name	logFC: (virgin uninfected - virgin infected) - (mated uninfected - mated infected)	Uncorrected p-value	logFC: (virgin uninfected - virgin infected)	p-value	B.H. adj. p-value	log FC: (mated uninfected - mated infected)	p-value	B.H. adj. p-value
22213	CG31775	2.36196	3.2789e-07	-0.7869	0.000268678	0.0241826	-3.14886	5.93509e-10	2.79195e-06
17541	Ir7c	-1.47496	0.000105903	0.591802	0.0060598	0.206405	2.06677	2.08161e-07	0.000139737
3102	CG31775	3.30118	0.000139601	-1.66459	0.00176258	0.0929521	-4.96577	1.44781e-07	0.000110073
20435	Tim17b2	1.00575	0.000191224	0.0791947	0.544236	0.875557	-0.926552	2.05169e-05	0.00324067
15809	Dp1	1.11585	0.000340607	0.248971	0.128669	0.679804	-0.866874	0.00016176	0.0153792
12752	CG34232	-1.10783	0.000366086	-0.125312	0.425663	0.825115	0.982514	5.83212e-05	0.00709142
22773	Vha16-2	-1.42186	0.000408918	0.0986587	0.626579	0.905976	1.52052	1.29193e-05	0.00228729
25497	HLHmgamma	-1.34572	0.000631894	-0.115849	0.569684	0.887466	1.22987	8.31877e-05	0.00938722
10474	CG31437	-1.14087	0.000673711	0.380134	0.0470605	0.565189	1.521	3.16775e-06	0.000811373
1474	CG11425	-1.36923	0.00104415	-2.59182	1.99842e-07	0.000139985	-1.22259	0.000177379	0.0164379
27714	CG15533	1.05177	0.00143849	-0.357817	0.0644398	0.606032	-1.40959	7.99317e-06	0.00161034
27011	CG34367	-1.19852	0.00155245	0.427338	0.0566643	0.591013	1.62586	7.91551e-06	0.00161034
27740	HLHmgamma	-1.14092	0.0015832	-0.215537	0.282762	0.757832	0.925381	0.000592802	0.0389822
21922	CG34278	-1.14043	0.00180787	0.183058	0.36661	0.798794	1.32349	3.84671e-05	0.00525206
6344	lectin-24A	-1.21222	0.00246223	-1.13484	0.000328483	0.027733	0.0773804	0.727204	0.971143
436	CG15553	1.27512	0.00258156	0.650018	0.0169194	0.374603	-0.625097	0.0204582	0.380383
27320	CG30098	-1.26092	0.00293523	-3.56847	1.7025e-08	2.28574e-05	-2.30755	1.19423e-06	0.000435624
5184	CG12607	1.00629	0.00312999	0.695998	0.00360058	0.148171	-0.310289	0.125104	0.743704
13478	CG9463	1.69261	0.00314737	-0.276597	0.397009	0.813614	-1.96921	7.71071e-05	0.00887337
27279	to	1.32876	0.00424683	2.08547	8.55239e-06	0.0017779	0.756706	0.0143814	0.317396
26629	Vml	1.52475	0.004291	2.81952	1.91229e-06	0.000592478	1.29477	0.0012868	0.0656907
28953	CR40734	2.12878	0.00447423	0.778944	0.0899642	0.645071	-1.34984	0.00846984	0.229959
3731	Damm	-1.13474	0.00529696	0.293774	0.2262	0.731747	1.42852	8.0597e-05	0.00917667
13763	CG13749	-1.04137	0.00537959	-1.48304	2.87177e-05	0.00440639	-0.441671	0.060865	0.602147
19212	CG31775	2.0599	0.00569383	-3.30021	1.10061e-05	0.00218914	-5.36011	1.12672e-07	9.07628e-05
7692	Vm26Ab	1.22243	0.00614764	2.16259	5.02966e-06	0.00124666	0.940162	0.0036929	0.136776
26866	Gel	1.01659	0.00665377	0.426463	0.0716887	0.616617	-0.590122	0.0189958	0.36929
4418	CG18273	1.08546	0.0070253	0.710967	0.0107571	0.291274	-0.374494	0.132205	0.752047
21062	CG34291	1.11855	0.00713732	-0.200992	0.415188	0.821136	-1.31954	0.000207742	0.0180075
24554	HLHm5	-1.40498	0.00735313	-0.023604	0.938581	0.989552	1.38137	0.000865329	0.0497954
13587	fit	1.41099	0.00765351	1.84059	0.000101359	0.011604	0.4296	0.184797	0.805438
4113	Vm34Ca	2.16383	0.00776663	2.9846	6.49636e-05	0.00808207	0.820766	0.106908	0.717516
6289	CG30098	-1.18582	0.00782689	-3.52396	5.23708e-08	5.44352e-05	-2.33815	2.7175e-06	0.000735826
16599	CG12398	1.13286	0.009286	1.49377	0.000123302	0.0136531	0.360915	0.180478	0.801783
30302	Vml	1.19467	0.0094954	2.74097	9.04023e-07	0.000342362	1.5463	0.000148295	0.0145681
11455	Vm34Ca	1.41648	0.0100795	2.17218	3.92578e-05	0.00552386	0.75571	0.0385142	0.501012
14784	CG13228	1.37904	0.0111182	0.806581	0.0281193	0.46769	-0.572464	0.0993305	0.702897
31207	PGRP-SD	1.10643	0.0118265	-2.20637	4.91837e-06	0.00124666	-3.3128	1.02143e-07	8.43907e-05
11170	CR9162	1.00948	0.0122822	0.741991	0.00998347	0.279242	-0.267485	0.282375	0.862027
30532	Lsp1beta	1.08454	0.0126416	2.1267	6.44195e-06	0.00145155	1.04216	0.00202459	0.0893648
2374	Ugt37b1	1.06794	0.0127446	-1.15894	0.000877141	0.055746	-2.22688	3.71469e-06	0.000913701
4135	CG43085	-1.17467	0.0152002	-2.09529	2.07997e-05	0.00345468	-0.92062	0.00880589	0.234887
2911	Mal-B1	-1.30474	0.0184234	-0.614377	0.0914767	0.647512	0.690365	0.0621649	0.606681
21330	His2B:CG33868	1.29267	0.0185706	0.537579	0.130974	0.680228	-0.755096	0.0431285	0.526236
17307	Jupiter	1.48067	0.0201401	0.997434	0.0252513	0.446813	-0.483231	0.233392	0.833466
3257	CG14006	1.12459	0.0205844	0.464888	0.140576	0.686334	-0.659701	0.046141	0.542215
31247	Tsf1	1.24355	0.0207784	-1.59738	0.000521263	0.0393352	-2.84093	3.9544e-06	0.000943841
3201	TepII	-1.09646	0.0219003	-2.91298	1.06748e-06	0.00038218	-1.81652	7.49076e-05	0.00868228
16942	bt	1.14423	0.0231784	0.798794	0.0245877	0.442854	-0.345437	0.281447	0.861424
27384	CG6244	-1.0019	0.0248164	-0.934458	0.0058243	0.201147	0.0674373	0.807772	0.983781
28289	Osi19	1.56616	0.0264286	-0.0440335	0.920066	0.985289	-1.61019	0.00349684	0.13163
18498	Npc2c	-1.54149	0.0267653	-0.0247997	0.95433	0.991524	1.51669	0.00467202	0.159811
18689	Ca-P60A	1.23632	0.0289085	0.929834	0.0218307	0.420436	-0.30649	0.394398	0.904384
4330	Act5C	1.1491	0.0291269	0.59098	0.0945139	0.650475	-0.55812	0.111798	0.725025
5625	CG6908	1.05033	0.0293537	0.185181	0.542496	0.874729	-0.865146	0.0142108	0.315358
25486	CG10934	2.05249	0.0301574	0.328136	0.582443	0.890831	-1.72435	0.0132498	0.304085
2251	CG17239	1.3812	0.0307828	0.308414	0.447825	0.836181	-1.07279	0.0200603	0.377561
2446	CR32864	1.18119	0.031594	0.573142	0.118112	0.673404	-0.608045	0.0996951	0.703482
15516	ATPCL	1.04763	0.0331821	0.463008	0.154854	0.698545	-0.584626	0.0803905	0.65577
4917	CG13215	1.37079	0.0351892	0.596613	0.165937	0.703563	-0.774174	0.0808909	0.657203
18635	m4	-1.06522	0.0365081	0.199394	0.538991	0.872274	1.26462	0.00223477	0.0960118
2695	NT1	1.50814	0.0365542	0.805795	0.0988733	0.653455	-0.702345	0.14408	0.764584
17986	CG14126	1.11727	0.0369203	0.610783	0.0929306	0.648993	-0.50649	0.154855	0.778678
572	Hsp67Bc	-1.51631	0.0370321	-0.594618	0.213186	0.725604	0.921694	0.0658527	0.61764
28133	CG9570	1.48921	0.0392408	0.979355	0.0521271	0.581333	-0.50986	0.27922	0.859706
30759	Tsf1	1.12207	0.0406238	-1.61353	0.000701264	0.0480769	-2.73561	8.82153e-06	0.00173322
3331	Ehbp1	1.4266	0.0407199	0.736884	0.117551	0.672874	-0.689718	0.140105	0.7596
12761	CG42820	1.06199	0.0409182	0.751527	0.0407898	0.542869	-0.310465	0.356536	0.894325
3789	Menl-1	1.02234	0.0453889	0.812338	0.0278843	0.467218	-0.210005	0.523301	0.937662
2525	CG5326	1.17475	0.0468664	1.05542	0.0162394	0.36772	-0.119325	0.752407	0.975694
29349	Cg25C	1.28587	0.0469111	0.861076	0.0575582	0.593424	-0.424794	0.316104	0.881333
18942	r2d2	1.32617	0.0478237	1.10312	0.0240924	0.439416	-0.223055	0.604844	0.952928
2890	CG13064	1.05276	0.0480632	0.829994	0.0307904	0.484675	-0.222767	0.517202	0.936949
12684	IM4	1.08737	0.0487998	-0.0901404	0.798727	0.956566	-1.17751	0.006246	0.190406
21456	CG33140	-1.01787	0.0498037	0.0554687	0.867456	0.973467	1.07334	0.00750924	0.215078
3411	CG31347	-1.01486	0.0508851	-0.394822	0.251522	0.743814	0.620036	0.0845695	0.668612
17818	CG14515	1.33468	0.051014	0.191359	0.663886	0.919204	-1.14332	0.0227401	0.397902
3366	Vm26Aa	1.53345	0.0511848	2.19364	0.00111614	0.0674749	0.660185	0.208302	0.822529
16013	snoRNA:Psi18S-1854b	1.11427	0.0521864	0.70646	0.0766552	0.622114	-0.407813	0.281998	0.861887
27411	yellow-d2	1.02546	0.0565398	0.770834	0.0448341	0.560309	-0.254624	0.467935	0.925721
13817	rhea	1.12237	0.0566565	0.474708	0.227532	0.731962	-0.647661	0.109603	0.72196
31189	Ama	-1.05552	0.057307	-0.213997	0.553119	0.878383	0.841521	0.0358568	0.483826
377	CG13891	1.5752	0.0576961	0.669946	0.227284	0.731919	-0.905254	0.112465	0.726166
2027	Mur29B	1.06636	0.0580493	-0.51402	0.17604	0.706283	-1.58038	0.0011052	0.0595245
3771	CG43078	1.53808	0.0586739	0.765251	0.164858	0.703563	-0.772831	0.161092	0.786384
8864	Cyp4d14	1.21526	0.0588563	0.750797	0.0923604	0.648188	-0.464464	0.277157	0.85899
7599	CG6954	1.13868	0.0591392	0.706689	0.0914499	0.647484	-0.431987	0.281114	0.861421
21475	Doa	1.17269	0.0602294	0.814917	0.0640661	0.606032	-0.357769	0.383611	0.900266
3773	S6k	2.36901	0.0602701	1.15671	0.175073	0.705017	-1.2123	0.157	0.782159
2611	CG43896	1.27	0.0605621	0.699287	0.131085	0.680228	-0.570715	0.209508	0.822529
9035	CG13325	1.02032	0.0632572	-0.264741	0.46239	0.841334	-1.28506	0.0038394	0.139317
17112	dy	1.31401	0.0638818	0.665226	0.167347	0.703591	-0.648784	0.177139	0.799403
14390	Fst	-1.27042	0.066713	-3.34341	1.45753e-05	0.00269911	-2.07299	0.000732558	0.0444087
6094	Cp7Fa	1.40799	0.0692621	1.13226	0.043072	0.552054	-0.27573	0.586624	0.948809
20832	CG34139	1.09173	0.071827	0.488148	0.232679	0.73381	-0.603584	0.14703	0.766766
2286	CG11391	1.07814	0.0726212	0.758701	0.0738038	0.618614	-0.319443	0.421347	0.911702
3191	nrm	1.09857	0.0732706	0.766901	0.0764666	0.622114	-0.331665	0.414078	0.910068
5046	Met75Cb	1.65093	0.0746134	1.20797	0.0664254	0.608057	-0.442961	0.468745	0.92578
27745	Cpr76Bc	1.01925	0.0754653	0.733863	0.0710261	0.616323	-0.285388	0.451623	0.921268
9202	RNaseMRP:RNA	1.28198	0.0780561	0.556244	0.256958	0.745314	-0.725734	0.147517	0.767667
3109	ARY	1.11845	0.0805071	0.493491	0.253719	0.743814	-0.624962	0.155848	0.780619
18446	CG6628	1.08166	0.0854607	0.635776	0.14409	0.691899	-0.445885	0.292842	0.866862
3134	CG13526	1.80358	0.0859479	0.870633	0.223301	0.730445	-0.932947	0.194224	0.813876
6579	CG15642	1.08136	0.0868792	0.77384	0.0836457	0.639361	-0.307517	0.463895	0.924815
2949	CG32655	3.44497	0.0869658	1.50965	0.267603	0.750517	-1.93532	0.162963	0.787729
6719	CG34430	1.10519	0.0886482	0.532327	0.228502	0.731962	-0.572858	0.197434	0.816986
2607	ChLD3	1.09898	0.0887794	0.662955	0.139131	0.685909	-0.436025	0.315949	0.881277
3342	Pgi	-1.41965	0.0905487	-0.518037	0.35747	0.795219	0.901609	0.123588	0.740758
2386	term	1.62603	0.0934137	0.980163	0.14531	0.693324	-0.645871	0.323015	0.8825
18896	Dscam4	1.50688	0.0936723	1.23932	0.0564478	0.59085	-0.267561	0.65262	0.959519
2821	CG34375	2.08187	0.0955485	1.01514	0.233764	0.734612	-1.06673	0.212455	0.824561
3497	Lcp4	1.07493	0.096043	0.68113	0.130894	0.680228	-0.393804	0.364521	0.896998
27494	CG7298	-1.16236	0.0969795	-1.01155	0.0476491	0.568017	0.150812	0.744453	0.974332
3138	Ir7g	1.95412	0.0974024	0.973862	0.22706	0.731919	-0.980263	0.224234	0.827553
2614	CG13337	2.05956	0.097458	0.68365	0.411803	0.820203	-1.37591	0.114905	0.731539
1261	CG17239	1.05301	0.0997029	-0.113827	0.7877	0.953408	-1.16683	0.0171836	0.350659
25271	CG43367	1.02856	0.100367	0.794575	0.0760526	0.621814	-0.233987	0.574102	0.945806
3332	Ucp4C	1.66003	0.100694	0.959587	0.170469	0.703888	-0.700445	0.306686	0.876131
3495	ymp	1.81896	0.100953	1.15658	0.135481	0.683581	-0.662381	0.374953	0.898206
2618	CG17300	1.23704	0.102374	0.645067	0.214817	0.725859	-0.591973	0.252207	0.84617
2627	CG32686	2.20633	0.105229	1.00893	0.276822	0.755009	-1.1974	0.20197	0.821056
2790	CR43836	1.95032	0.105817	0.970278	0.240046	0.738746	-0.980046	0.235659	0.835084
1214	GluRIIB	1.03288	0.106328	0.220184	0.60514	0.899061	-0.812692	0.0763877	0.643868
32190	CG13296	1.59144	0.107698	1.20018	0.0887883	0.645071	-0.39126	0.553591	0.943371
3492	CG1316	-1.28749	0.107769	-0.263169	0.621493	0.90466	1.02432	0.0747778	0.640935
710	Ptth	-1.17444	0.108029	-0.60543	0.227668	0.731962	0.569006	0.254932	0.847792
3178	pUf68	1.59369	0.109755	1.14539	0.104726	0.659549	-0.448307	0.501814	0.933585
2435	CG5521	1.00043	0.109913	0.494196	0.248996	0.743269	-0.506237	0.238387	0.837347
9108	pip	1.17279	0.110055	0.63727	0.207969	0.723153	-0.535516	0.284558	0.863374
2824	dpr13	2.99907	0.110399	0.962669	0.445872	0.834918	-2.03641	0.123546	0.740758
15120	Cyp28c1	1.05547	0.110733	0.854441	0.072832	0.616617	-0.201033	0.648292	0.958095
3200	CG32683	1.50133	0.111265	1.01363	0.126386	0.67788	-0.487705	0.441799	0.919734
2836	CG43894	1.10878	0.112034	0.685701	0.158706	0.701637	-0.423082	0.37002	0.898206
4739	CG9948	1.14805	0.112733	1.02673	0.0522751	0.582034	-0.12131	0.800751	0.983781
22784	CG40968	1.85083	0.113485	1.46609	0.080522	0.631919	-0.384736	0.621955	0.955553
18569	BobA	-1.2082	0.114287	-0.134569	0.791252	0.954461	1.07363	0.0545199	0.58204
3205	CG1288	1.59286	0.115408	0.901207	0.198149	0.71688	-0.691657	0.315301	0.880801
2998	Socs16D	2.16916	0.11611	1.48325	0.127219	0.67915	-0.685918	0.460326	0.924264
3606	CG4683	1.31312	0.116979	0.876501	0.136474	0.684009	-0.436617	0.439384	0.918286
11167	CG8568	1.12283	0.11702	0.948586	0.0673418	0.610377	-0.174243	0.715048	0.970897
3116	grh	1.38499	0.118397	0.548859	0.361704	0.797295	-0.836133	0.175646	0.797385
3918	CG33233	1.41387	0.118613	0.691587	0.265516	0.749836	-0.722286	0.246154	0.842455
2786	Kif3C	2.77212	0.119736	0.987639	0.412218	0.820312	-1.78448	0.152631	0.775912
2457	cic	1.75256	0.120884	0.633161	0.407485	0.818501	-1.1194	0.156844	0.781844
3390	pon	1.85001	0.121717	0.818728	0.31544	0.776361	-1.03129	0.212434	0.824561
3484	CG3565	1.35509	0.121992	0.782935	0.197798	0.716734	-0.572152	0.337501	0.890979
1372	Rbp1-like	1.22647	0.122235	0.566947	0.296161	0.76547	-0.659526	0.228519	0.829859
6731	obst-A	1.39633	0.122783	0.850453	0.177412	0.706283	-0.545876	0.374078	0.898206
3123	CG32971	1.55657	0.12287	1.10227	0.122385	0.67421	-0.454305	0.503364	0.933585
1909	CG43689	1.19158	0.123386	0.703793	0.190484	0.710931	-0.487791	0.353707	0.89349
3727	scw	1.11798	0.123589	0.542264	0.276109	0.754747	-0.575714	0.249276	0.843627
2789	CG1273	1.78077	0.124365	0.750559	0.341602	0.789771	-1.03022	0.20021	0.820029
3197	Uch-L3	-1.42825	0.124422	-0.344985	0.580099	0.890361	1.08327	0.102112	0.708242
2825	CG14625	3.8696	0.124676	1.61135	0.34761	0.792551	-2.25825	0.196986	0.816418
7333	chrb	1.09598	0.125666	0.893327	0.0827688	0.637727	-0.202657	0.67207	0.963291
3465	Ssdp	-1.24613	0.126118	-0.181759	0.738354	0.939809	1.06437	0.0712515	0.632416
1642	U2af38	-1.21355	0.127037	-0.747456	0.17799	0.706283	0.466089	0.388	0.901774
2798	CG10041	1.72674	0.128105	0.697923	0.366021	0.798794	-1.02881	0.192635	0.813087
9676	CG13465	-1.14743	0.128657	-0.154289	0.75977	0.946101	0.993144	0.0698677	0.629552
2637	CG17127	2.16213	0.129243	1.04432	0.285611	0.759786	-1.11781	0.254955	0.847792
558	EcR	-1.53245	0.13024	-0.0748447	0.911791	0.984151	1.45761	0.0505917	0.562582
3185	HIP-R	-1.3301	0.130947	-0.539388	0.368321	0.800164	0.790715	0.196969	0.816418
11454	AttD	-1.7604	0.131052	-7.61919	1.15692e-06	0.00040965	-5.8588	1.30736e-05	0.00230195
3761	lea	2.02138	0.132514	0.974753	0.290682	0.761555	-1.04663	0.258519	0.849918
19085	CG10249	1.30244	0.132948	0.839368	0.167008	0.703591	-0.463068	0.430727	0.915088
2774	CG9235	1.34792	0.133178	0.44975	0.459097	0.840147	-0.898174	0.154582	0.778401
7229	TotM	-1.36392	0.134541	-4.68872	1.06989e-05	0.00214125	-3.3248	0.000200864	0.0176109
6296	CG17601	1.23245	0.13513	0.923244	0.115721	0.669918	-0.309211	0.577589	0.94687
2772	Muc96D	2.17894	0.135777	0.685943	0.487387	0.850295	-1.49299	0.147036	0.766766
3207	sphinx2	2.6838	0.136109	1.33443	0.281432	0.757819	-1.34937	0.276385	0.858847
17567	Tom	-1.62621	0.136152	0.0359366	0.960688	0.992301	1.66215	0.0408159	0.514441
3339	Cpr64Ac	1.9845	0.138836	1.40752	0.137763	0.684325	-0.576984	0.524073	0.938046
2473	Vm32E	1.49125	0.139044	3.78197	0.000161966	0.0168557	2.29073	0.00560296	0.179999
13287	CG9875	1.78105	0.140146	0.297819	0.713205	0.933061	-1.48323	0.0882598	0.679223
3146	ppk20	1.10955	0.141368	0.939215	0.0847439	0.640329	-0.17033	0.736517	0.972728
3195	SKIP	2.06611	0.142003	1.18335	0.22599	0.731715	-0.882755	0.358769	0.895877
1993	Ars2	1.21654	0.142561	0.254822	0.648043	0.912904	-0.961716	0.105386	0.714296
3344	wac	-1.12574	0.142882	-0.496884	0.344893	0.791873	0.628857	0.237917	0.837347
1371	Fas2	1.9214	0.143109	0.733794	0.411488	0.820192	-1.1876	0.195148	0.814332
3076	blow	1.55214	0.143854	0.921381	0.21288	0.725604	-0.630764	0.38415	0.900814
2020	clos	1.40044	0.144589	1.09063	0.111807	0.666087	-0.309812	0.631833	0.956316
2888	CG31496	1.87585	0.14596	1.07863	0.229026	0.73228	-0.79722	0.366264	0.897299
3600	nxf4	1.62746	0.146246	1.16589	0.141544	0.688014	-0.461578	0.542323	0.941443
2613	CG15483	2.08141	0.14642	1.33412	0.184092	0.708292	-0.74729	0.443239	0.920294
3174	Eig71Eg	1.88023	0.148016	1.44903	0.1182	0.673404	-0.431198	0.622792	0.955553
2797	CG6118	4.09365	0.148265	2.15268	0.271422	0.752227	-1.94097	0.318715	0.881697
2455	CG13727	1.0858	0.151154	0.492157	0.343106	0.790628	-0.59364	0.257472	0.849918
2619	CG14434	1.43004	0.15255	0.975923	0.165974	0.703563	-0.45412	0.5033	0.933585
2659	lbe	1.43057	0.152949	0.371509	0.583148	0.890973	-1.05906	0.136362	0.755071
2775	gpp	2.14473	0.153125	0.844322	0.41015	0.819788	-1.30041	0.214634	0.825035
2951	CG12679	1.52052	0.153681	0.699569	0.339363	0.788106	-0.820956	0.266147	0.85342
3341	CG34292	1.16005	0.154183	0.794043	0.166514	0.703591	-0.36601	0.507818	0.934105
2796	CG7560	2.66867	0.155425	0.692085	0.586114	0.892122	-1.97658	0.138536	0.75788
2979	CG13023	1.62416	0.15657	1.39146	0.0928967	0.648993	-0.232701	0.763077	0.977361
3935	CG5715	1.02427	0.15662	0.320025	0.514553	0.86243	-0.704248	0.167301	0.789456
2481	CG12684	1.55478	0.157339	0.507019	0.497546	0.854856	-1.04776	0.175889	0.797715
2795	CG14253	3.43419	0.157406	1.58443	0.342669	0.790091	-1.84976	0.271707	0.856985
2764	bft	1.24147	0.157683	0.816975	0.185738	0.709695	-0.424492	0.477804	0.928255
3007	Ddr	1.73937	0.157776	1.30741	0.135552	0.683637	-0.43196	0.60411	0.952894
734	myo	1.2592	0.157862	0.186295	0.756436	0.944431	-1.0729	0.0954514	0.691869
3318	Ipk1	1.59746	0.160313	1.31352	0.108076	0.662915	-0.283948	0.71149	0.970897
2697	CG12027	1.23614	0.160968	0.757746	0.218867	0.728243	-0.478393	0.427238	0.913373
3777	CG10038	-1.19997	0.161339	-0.638468	0.281966	0.757819	0.561501	0.340951	0.890979
3478	CG12521	1.20317	0.161988	0.868402	0.154256	0.69822	-0.334773	0.56622	0.944646
2165	CG6454	1.3912	0.163671	0.792604	0.253938	0.743814	-0.598592	0.382388	0.899826
3224	Dscam4	1.04857	0.164133	0.583496	0.265011	0.749787	-0.465074	0.369008	0.897667
2985	CG31047	1.49417	0.164176	0.876328	0.241685	0.739648	-0.617845	0.401136	0.906527
1698	Lsp1alpha	1.34462	0.16426	0.650465	0.329134	0.781932	-0.694156	0.299231	0.869772
3016	Poxm	1.66442	0.165535	1.10741	0.189643	0.71046	-0.557011	0.495714	0.932006
2840	CG2025	1.52098	0.167103	1.14635	0.143276	0.690511	-0.374631	0.615637	0.954859
13369	sti	1.0551	0.16762	0.5794	0.275068	0.754106	-0.475697	0.365638	0.897299
3083	mthl8	1.27819	0.168213	0.921752	0.160676	0.701637	-0.35644	0.571531	0.945208
3790	ATP7	-1.31681	0.169487	-0.295562	0.648964	0.913202	1.02125	0.135311	0.754554
2460	CG14537	2.62327	0.170248	1.29484	0.326988	0.781595	-1.32843	0.31519	0.880729
3011	CG9101	1.62158	0.171228	1.32459	0.119234	0.67421	-0.296992	0.71106	0.970897
17108	CG12163	1.11971	0.17245	0.621286	0.275994	0.754747	-0.498423	0.37721	0.898276
3791	Cam	-2.70952	0.172475	-0.826399	0.541025	0.873742	1.88312	0.17929	0.800445
2280	CG15599	1.1511	0.172509	0.633136	0.28003	0.757093	-0.51796	0.372319	0.898206
2870	ci	1.20099	0.173268	1.08849	0.089298	0.645071	-0.112496	0.850132	0.988986
2712	otp	1.56485	0.174237	0.933974	0.245392	0.740706	-0.630871	0.424296	0.912356
2603	robo	1.34121	0.174736	0.465281	0.490511	0.851507	-0.875927	0.207099	0.822491
3967	m1	1.15344	0.181148	1.02646	0.100287	0.655064	-0.126974	0.827724	0.986625
1267	CG9815	-1.19734	0.18637	-1.02538	0.116256	0.671088	0.17196	0.779455	0.980665
2788	CG42329	1.33025	0.186859	0.451086	0.512737	0.861298	-0.879159	0.214908	0.825163
2463	spz5	1.73714	0.187031	0.768643	0.396701	0.813614	-0.968494	0.290471	0.864995
3067	CG17010	1.50415	0.192877	1.10559	0.177281	0.706283	-0.398561	0.61273	0.953792
2865	CG8494	1.51506	0.193441	0.78159	0.333383	0.784335	-0.733475	0.362689	0.896998
3260	CG8173	-1.11027	0.198065	-0.888191	0.149736	0.695033	0.222076	0.705145	0.968907
1604	Lamp1	-1.38017	0.19825	-1.20683	0.118935	0.674138	0.173341	0.811881	0.984401
2290	CG9865	1.48389	0.200382	0.772238	0.337108	0.786455	-0.711648	0.37476	0.898206
2545	CG5172	1.29595	0.203206	1.11796	0.127427	0.67915	-0.177991	0.797088	0.983781
1854	lt	1.02471	0.204644	0.024121	0.964915	0.993184	-1.00059	0.0900818	0.682808
3642	CG2924	-1.55486	0.204747	-0.328787	0.69393	0.928566	1.22607	0.161133	0.786384
2711	Ace	1.37134	0.205277	0.790494	0.295477	0.765169	-0.580849	0.436366	0.916932
3029	Met75Ca	1.2091	0.205373	1.10914	0.109087	0.664023	-0.0999688	0.877495	0.992595
3748	LS2	1.3338	0.206008	1.0514	0.162412	0.70247	-0.282407	0.694427	0.967836
3541	CG12438	1.10449	0.20711	0.823615	0.185238	0.708833	-0.280879	0.63848	0.956348
3506	CG18304	1.24678	0.207353	1.34298	0.0666742	0.609295	0.0961985	0.886145	0.99306
2430	CG34173	1.08673	0.20804	0.717847	0.237283	0.736867	-0.368878	0.533228	0.940794
2914	CG5342	1.23181	0.208076	0.935871	0.178685	0.706413	-0.295941	0.657687	0.961309
2288	nos	-1.08961	0.208921	-0.651724	0.282594	0.757823	0.437886	0.463334	0.924815
3392	CG10031	-1.34581	0.209032	-0.97269	0.199884	0.717727	0.37312	0.61049	0.953487
2015	CG11148	2.70198	0.209398	2.16714	0.158892	0.701637	-0.534845	0.715468	0.970897
1570	jumu	-1.08245	0.210245	-0.789898	0.1971	0.716553	0.292548	0.620388	0.955346
262	ade5	1.0704	0.211029	0.0819996	0.887926	0.979206	-0.988399	0.111238	0.725025
2241	CG5367	-1.11528	0.211257	-0.386258	0.528203	0.867921	0.729022	0.245248	0.842455
16129	CG3355	1.10631	0.215512	0.780659	0.216394	0.726393	-0.325649	0.594536	0.950663
2321	CG32719	1.19403	0.217188	0.785069	0.248844	0.743188	-0.408959	0.538277	0.941162
3049	CG31679	1.84978	0.217729	1.47356	0.169026	0.703767	-0.376223	0.713439	0.970897
3963	Shab	1.99446	0.21789	1.96003	0.0972123	0.65314	-0.0344359	0.975055	0.998234
2442	Cog7	1.60367	0.219459	0.845379	0.352055	0.793491	-0.758295	0.401907	0.906536
2250	CG6945	-1.11676	0.219577	-0.667448	0.294387	0.764603	0.449308	0.473713	0.927269
534	Sr-CIII	1.1635	0.219973	0.13001	0.840557	0.966943	-1.03349	0.130989	0.751286
10448	BobA	-1.01692	0.220007	0.10251	0.855966	0.970519	1.11943	0.0685684	0.626606
3164	CG6983	1.49521	0.221724	1.31189	0.136694	0.684009	-0.183318	0.826031	0.986556
15023	TfIIA-S	1.19879	0.222297	1.22221	0.089654	0.645071	0.0234252	0.972059	0.997725
1696	Cyp312a1	1.55069	0.222494	1.15249	0.201433	0.71892	-0.3982	0.647189	0.958001
3263	n-syb	1.0882	0.222717	0.552625	0.372746	0.802474	-0.535578	0.387111	0.90162
1838	CG34383	1.29945	0.224682	0.604382	0.414895	0.821136	-0.695069	0.35094	0.892509
2640	CG2127	1.07045	0.229974	0.690832	0.270463	0.752033	-0.379617	0.536247	0.940872
3298	CG10862	1.1755	0.230349	0.825053	0.23358	0.734589	-0.350446	0.602399	0.952894
3422	Gr28b	1.02533	0.231677	0.518183	0.384471	0.808218	-0.507145	0.39431	0.904384
9916	CG4440	-1.26756	0.233229	-0.0485637	0.946617	0.990289	1.21899	0.114767	0.731413
3347	mRpL23	1.05693	0.234505	0.912167	0.153355	0.697052	-0.144758	0.811617	0.984393
3418	stv	1.46128	0.236803	0.6415	0.453077	0.838351	-0.819779	0.341832	0.890979
2779	CG31687	1.27413	0.238561	0.134178	0.855838	0.970519	-1.13995	0.143564	0.764157
2885	CG34167	1.20082	0.23949	0.946196	0.193454	0.714028	-0.254625	0.715768	0.970897
16130	pgant8	1.044	0.239506	1.11809	0.0870089	0.642188	0.074089	0.902725	0.99359
2562	CG30487	1.59937	0.240085	1.13929	0.236853	0.736384	-0.460073	0.622758	0.955553
5473	kek5	-2.00963	0.240997	-0.151933	0.896758	0.981191	1.85769	0.133955	0.753707
18897	Oaz	1.27525	0.244283	0.660814	0.386197	0.808721	-0.614437	0.419243	0.911702
2284	mir-125	1.20141	0.244818	0.867344	0.235702	0.73566	-0.334061	0.637868	0.956348
3572	CG13046	1.35449	0.245176	0.59893	0.458261	0.839742	-0.755557	0.353249	0.893214
3508	stv	1.59612	0.249491	1.61145	0.111064	0.665322	0.0153389	0.987086	0.999327
22925	CG9083	1.0708	0.253771	0.946215	0.160912	0.702001	-0.124587	0.846249	0.988467
2601	Ccp84Af	1.41318	0.25427	0.545253	0.524525	0.866422	-0.867931	0.31832	0.881697
3365	fru	1.9051	0.254418	1.96238	0.108255	0.663135	0.0572803	0.960058	0.996584
3090	CG34117	1.32617	0.255513	0.502082	0.5333	0.870169	-0.824088	0.31421	0.880203
8180	CG14658	-1.27126	0.260965	-1.16729	0.152555	0.696846	0.10397	0.893252	0.99306
17744	CG31465	-1.0032	0.261032	-0.0837219	0.891105	0.980255	0.919474	0.153286	0.776846
2018	Lcp1	1.94953	0.262556	1.90141	0.132191	0.680608	-0.0481167	0.967799	0.997119
1391	VGAT	1.8326	0.263242	1.0044	0.380024	0.805704	-0.828196	0.466448	0.924859
7681	CG31226	-1.31914	0.263453	-0.0232491	0.977048	0.996273	1.29589	0.130395	0.75041
29366	Ir67b	1.10146	0.264557	0.987182	0.164718	0.703563	-0.114279	0.865931	0.990962
885	CG7255	-1.08483	0.26476	-0.00266072	0.996815	0.999741	1.08217	0.126166	0.74438
1197	Npc1a	1.48436	0.266097	1.21266	0.203257	0.719946	-0.271693	0.766936	0.977699
1834	dib	1.55765	0.268504	1.06475	0.283838	0.758702	-0.492907	0.611808	0.953487
1646	CG6696	1.42907	0.269431	1.2724	0.171463	0.703888	-0.156673	0.859929	0.990596
3371	CG15398	1.85725	0.273328	1.89407	0.125131	0.676701	0.0368196	0.974744	0.998218
8070	AttA	-1.1416	0.275149	-7.34025	7.6884e-07	0.00031761	-6.19866	3.76748e-06	0.000917785
3509	CG2127	2.25833	0.275193	2.34086	0.121084	0.67421	0.0825263	0.953657	0.996425
6430	CG10035	-1.34106	0.275567	0.0366414	0.965369	0.99333	1.37771	0.124334	0.742583
3696	Nup50	-1.09778	0.277776	-1.02819	0.159098	0.701637	0.0695922	0.920166	0.994829
2428	Ddr	1.68902	0.279369	1.20433	0.275585	0.754747	-0.484685	0.652773	0.959519
1807	Spn	1.90539	0.285078	1.83602	0.154468	0.698468	-0.0693684	0.954824	0.996425
1939	roX1	1.05989	0.286417	0.907062	0.202606	0.719856	-0.152832	0.823183	0.986338
2565	CG17139	1.7709	0.292975	1.42696	0.234452	0.734991	-0.343932	0.766936	0.977699
1716	CG34388	1.04795	0.301972	0.791164	0.272148	0.752653	-0.256783	0.714188	0.970897
971	AttC	-1.08346	0.302367	-6.13173	4.46071e-06	0.00116856	-5.04827	2.56392e-05	0.00378966
1683	CG12849	1.63493	0.302801	0.69546	0.528409	0.867948	-0.939468	0.398203	0.906381
2598	CG42650	1.9956	0.302815	1.81744	0.191746	0.711702	-0.178164	0.893732	0.99306
1648	CG11697	1.06577	0.302847	1.08159	0.149676	0.695033	0.0158215	0.982272	0.998668
652	CG1552	1.07776	0.303812	-0.225169	0.755569	0.944173	-1.30293	0.0930359	0.686337
1311	tth	-1.00592	0.313827	-0.781366	0.270945	0.752033	0.224549	0.744896	0.974461
4300	AttA	-1.13088	0.31862	-7.8529	9.1376e-07	0.000342362	-6.72203	3.9303e-06	0.000943841
1586	metl	-1.0435	0.324391	-1.03697	0.175551	0.706257	0.0065315	0.992867	0.999327
2513	CAP	1.0534	0.329783	0.996893	0.200067	0.717727	-0.0565083	0.939642	0.995683
2200	btd	1.32823	0.330091	0.69356	0.467273	0.842058	-0.634667	0.505019	0.934023
1858	CG17304	1.2015	0.330907	0.717682	0.408343	0.819186	-0.483822	0.573712	0.945806
13962	CG10375	1.51975	0.331287	1.68675	0.139645	0.686028	0.167008	0.877184	0.992595
2688	CG14072	1.38946	0.331549	1.08805	0.284708	0.758957	-0.301403	0.760857	0.977175
2581	α-Est2	1.31421	0.331851	1.30309	0.182865	0.708292	-0.0111169	0.990515	0.999327
10745	CG43755	1.51886	0.33476	1.77678	0.124087	0.676536	0.25792	0.812794	0.984746
461	CG14671	1.17306	0.342341	0.142009	0.868001	0.973571	-1.03105	0.2434	0.842168
2249	CG12866	1.17186	0.346087	0.772342	0.378472	0.805403	-0.399514	0.644012	0.95752
626	CG8157	1.01466	0.349412	-0.173693	0.81709	0.961226	-1.18835	0.134545	0.754212
15325	kl-5	1.05981	0.350606	0.527185	0.506788	0.85825	-0.532623	0.502511	0.933585
575	ATPsyn-gamma	1.14365	0.353094	-0.00873913	0.991817	0.998012	-1.15239	0.195018	0.814289
27879	AttB	-1.07693	0.354905	-7.48548	1.90443e-06	0.000592478	-6.40855	7.99622e-06	0.00161034
2260	CG17601	1.61874	0.35568	1.05847	0.391613	0.811482	-0.560277	0.645868	0.957841
2521	CG13748	1.18573	0.358878	0.971191	0.291227	0.761867	-0.214535	0.810741	0.984314
20957	Diedel	-1.26223	0.363892	-4.91023	0.000344506	0.0287995	-3.648	0.00285395	0.114548
642	CG33308	1.00764	0.365387	0.29458	0.703452	0.930569	-0.713056	0.365032	0.896998
641	CG7414	1.00015	0.366818	-0.22162	0.773286	0.950051	-1.22177	0.133026	0.753107
2582	ImpL1	1.48571	0.382274	1.36657	0.261762	0.748634	-0.119147	0.919556	0.994827
19060	lms	1.04644	0.384897	0.719422	0.397739	0.813899	-0.327016	0.696602	0.968144
2539	skpF	1.28669	0.385504	1.30994	0.220301	0.729751	0.0232465	0.981971	0.998668
1388	CG1690	1.34906	0.389608	1.26916	0.258845	0.746073	-0.0798942	0.941484	0.996067
393	c(3)G	1.02914	0.394202	-0.12249	0.883931	0.977652	-1.15163	0.188766	0.809689
1687	CG3544	1.48718	0.397829	0.932628	0.451641	0.837477	-0.554547	0.651509	0.959381
1352	CG15198	-1.16862	0.399075	-0.674731	0.488556	0.850558	0.493889	0.610194	0.953487
2033	CG5379	1.66578	0.399312	1.04551	0.452703	0.837982	-0.620264	0.653014	0.959564
5172	CG41454	1.18218	0.408163	1.18768	0.247763	0.742922	0.00549364	0.995587	0.999475
1239	Jheh1	1.05537	0.412027	-0.254472	0.776453	0.950709	-1.30984	0.163391	0.787729
1652	CG12535	1.05912	0.412696	1.33605	0.157778	0.701637	0.276934	0.758574	0.977012
2423	betaNACtes6	1.02491	0.431385	1.29445	0.173312	0.703939	0.269541	0.766782	0.977699
1291	Tsp33B	1.01954	0.449365	1.12742	0.246079	0.741497	0.107876	0.908602	0.993675
1768	CG10899	1.15062	0.485079	1.34397	0.258356	0.746073	0.193345	0.866709	0.990962
95	CG4970	1.14476	0.486705	0.32044	0.780871	0.951279	-0.824318	0.47894	0.928815
1999	CG34181	1.21406	0.490796	1.60043	0.211501	0.725331	0.386362	0.754229	0.975887
934	CG12376	-1.42564	0.491789	0.422281	0.771199	0.949602	1.84792	0.219669	0.826169
2380	CG5389	1.13995	0.510868	0.803047	0.512419	0.861175	-0.336903	0.781569	0.980979
22267	CG14013	1.04826	0.511671	1.6058	0.17067	0.703888	0.557536	0.619957	0.955346
2365	CG14654	1.05166	0.512165	0.993379	0.385159	0.808428	-0.0582842	0.958585	0.996584
2136	CG12589	1.04259	0.516178	1.36938	0.239296	0.738703	0.326792	0.771623	0.978801
1448	Sur	1.09815	0.546207	1.58107	0.231768	0.733639	0.482927	0.705873	0.968938
2191	nAcRbeta-96A	1.25351	0.555412	0.751567	0.616224	0.902032	-0.501946	0.73694	0.972824
2039	CG14372	1.02489	0.579635	0.026642	0.983628	0.997386	-0.998247	0.448539	0.921041
2087	CG4393	1.31887	0.586961	1.24978	0.469176	0.843229	-0.0690907	0.967659	0.997119
1659	CG8160	1.12453	0.601704	2.02402	0.199532	0.717727	0.899496	0.555644	0.943826
