# Supplementary material for: Reproductive Status Alters Transcriptomic Response to Infection in Female Drosophila melanogaster
Source: G3 (Bethesda). 2013 May 1;3(5):827–40. doi: 10.1534/g3.112.005306 (PMC3656730; doi:10.1534/g3.112.005306)
Supplement: Supporting Information [file supp_g3.112.005306_TableS4.xlsx]

## Sheet: elmtnginfintAllLogFCgr1NOMTcorr
Table S4: Genes for which the infection response of virgin germline-less females differs from that of mated germline-less females by at least two-fold (Comparison A minus Comparison B from Figure 1). In addition to the log2 difference between Comparison A and Comparison B, this table also contains the corresponding Comparison A and Comparison B log2 values for each probe.
ProbeUID	Gene name	logFC: (virgin uninfected - virgin infected) - (mated uninfected - mated infected)	Uncorrected p-value	logFC: (virgin uninfected - virgin infected)	p-value	B.H. adj. p-value	log FC: (mated uninfected - mated infected)	p-value	B.H. adj. p-value
19212	CG31775	1.45495	0.000930097	-3.19201	5.16948e-08	2.1722e-05	-4.64695	1.34448e-09	1.88355e-06
3102	CG31775	1.06234	0.00189994	-2.03681	4.97625e-07	0.000109078	-3.09916	9.00297e-09	5.39526e-06
363	CG30281	1.20951	0.00425678	-0.00546054	0.981734	0.995862	-1.21497	0.000385767	0.0155377
19132	CG4830	-1.15479	0.00553979	0.157762	0.512093	0.831583	1.31255	0.000209447	0.0100131
23013	Try29F	1.40903	0.00751347	2.09441	3.61678e-05	0.00246124	0.68538	0.0445645	0.344493
20602	Try29F	1.35221	0.0127947	2.06749	6.51654e-05	0.00370077	0.715287	0.0471808	0.355007
20387	CG5778	-1.46486	0.0234189	-0.327405	0.418242	0.777062	1.13746	0.0149341	0.177829
8032	CG11854	1.16493	0.0296201	2.25195	4.01424e-05	0.00265055	1.08702	0.00741899	0.113135
27279	to	1.02813	0.0923079	2.37382	0.000118355	0.0057348	1.34569	0.0062636	0.101267
1011	CG13527	-1.25535	0.142485	-0.691662	0.243156	0.638757	0.563692	0.335923	0.824884
13016	His4:CG33891	-1.41195	0.169871	0.0651861	0.924975	0.983714	1.47714	0.0534452	0.382097
615	Cct1	-1.1623	0.182108	-0.203378	0.730103	0.927011	0.958923	0.125249	0.583536
972	CG17490	-1.37958	0.191347	-1.03169	0.169107	0.551891	0.347885	0.62807	0.95323
2806	CG32850	-1.40215	0.218115	-1.21588	0.138092	0.508481	0.186273	0.809987	0.984818
21321	ms(2)34Fe	-1.099	0.233118	-1.078	0.108778	0.458535	0.0210035	0.973313	0.998703
14162	l(1)1Bi	-1.32198	0.236034	-0.138694	0.855371	0.967487	1.18329	0.141589	0.611072
1172	CG7140	-1.49885	0.238524	-0.159312	0.854322	0.967487	1.33954	0.144183	0.615263
889	RpL21	1.17702	0.250019	-0.106579	0.878851	0.973493	-1.2836	0.0889954	0.499331
249	ETHR	1.25952	0.250259	0.0687336	0.92682	0.983772	-1.19079	0.133731	0.597985
2964	CG31414	-1.13474	0.262618	-0.869043	0.227505	0.620454	0.265695	0.702518	0.969857
1121	CR43649	-1.1545	0.271044	-0.0560611	0.937815	0.985882	1.09844	0.148026	0.619865
26644	Eaf	1.03137	0.289681	-0.13754	0.837241	0.961832	-1.16891	0.103358	0.536251
3115	CG11663	-1.48432	0.29131	-1.4856	0.145878	0.519792	-0.00128586	0.998938	0.999776
14028	CG31698	-1.3085	0.29798	0.000284364	0.999737	1	1.30879	0.151452	0.624509
3123	CG32971	-1.03691	0.302194	-1.01325	0.163645	0.54501	0.0236608	0.972689	0.998703
2653	CG5755	-1.37399	0.304565	-1.38425	0.154102	0.530945	-0.0102665	0.991101	0.998952
1173	CecB	-1.33666	0.304633	-5.03578	0.000180159	0.00769452	-3.69912	0.00172406	0.0435706
26645	pirk	2.07165	0.307295	-2.97601	0.0537104	0.320813	-5.04766	0.00405089	0.0766572
14030	Drep-3	-1.71709	0.308082	0.149381	0.89751	0.978203	1.86647	0.129746	0.592305
2962	bi	-1.43062	0.309397	-1.36804	0.178168	0.563278	0.0625844	0.948487	0.99763
3117	CG33475	-1.36575	0.327485	-1.34866	0.181031	0.566052	0.0170976	0.985817	0.998952
4915	CG34205	-1.08586	0.334361	-0.104719	0.89273	0.977301	0.981146	0.224049	0.725049
1153	Ero1L	1.16108	0.341999	-0.504584	0.553498	0.853177	-1.66566	0.0704823	0.445659
253	CG32846	-1.15625	0.379731	-0.494202	0.590773	0.868941	0.662044	0.473911	0.901384
