# Supplementary material for: Reproductive Status Alters Transcriptomic Response to Infection in Female Drosophila melanogaster
Source: G3 (Bethesda). 2013 May 1;3(5):827–40. doi: 10.1534/g3.112.005306 (PMC3656730; doi:10.1534/g3.112.005306)
Supplement: Supporting Information [file supp_g3.112.005306_TableS5.xlsx]

## Sheet: Sheet1
Table S5: qPCR Primer sequences used for microarray validation
Gene name		Sequence	Reference if previously published
Actin 42A	Forward	GCGTCGGTCAATTCAATCTT	Ponton et al., 2011 JIP 57:840
	Reverse	AAGCTGCAACCTCTTCGTCA
Alpha-tubulin at 84B	Forward	TGTCGCGTGTGAAACACTTC	Ponton et al., 2011 JIP 57:840
	Reverse	AGCAGGCGTTTCCAATCTG
Vml	Forward	TGCAGCTCCCTCATATTCCT
	Reverse	TGAGCCTTAGGGGCTGAGTA
Vm34Ca	Forward	CTCCTCCTTGCCCCAAGAAC
	Reverse	CATCCTACCACTGGATGGGC
takout	Forward	GTGGATGCCAAATTCCCCGA
	Reverse	CCAGCTGCATCAGGTTCAGA
TepII	Forward	CTGACCTACAAGCACGACGA	Ye et al., 2009 Plos Path 5(4):e1000385
	Reverse	CGCCACTCTCCTTCTGTTTC
AttA	Forward	CGTTTGGATCTGACCAAGG
	Reverse	AAAGTTCCGCCAGGTGTGAC
Tot A	Forward	GCACCCAGGAACTACTTGACATCT	Zhang et al., 2011 JEB 214:4021
	Reverse	GACCTCCCTGAATCGGAACTC
Tot M	Forward	CGGACTTGAACACACGCGCC	Zhang et al., 2011 JEB 214:4021
	Reverse	CCAGAATCCGCCTTGTGCGGG
CG31775	Forward	ACCGAAGTATCAGCACCATGA
	Reverse	AATCCACCGCCGAATCCAAA
BobA	Forward	CACCGAAACCGCTCTTG	Rand et al., 2008 Toxicological Sciences 104:163
	Reverse	TGTTGGGGATCGGAATCT
