# Supplementary material for: Reproductive Status Alters Transcriptomic Response to Infection in Female Drosophila melanogaster
Source: G3 (Bethesda). 2013 May 1;3(5):827–40. doi: 10.1534/g3.112.005306 (PMC3656730; doi:10.1534/g3.112.005306)
Supplement: Supporting Information [file supp_g3.112.005306_TableS6.xlsx]

## Sheet: Sheet1
Table S6: qPCR validation of microarray log2 fold-changes for nine genes for egg-producing females
		Microarray				qRT-PCR
Gene Name	Contrast	Microarray Probe UID	log2FC	Direction of change	BH adj. p-value	-1(log2FC)	Direction of change	Tukey's test p-value
AttA	Uninfected Virgin - Infected Virgin	31794	-6.79572	inc	0.000151476	-6.16039	inc	0.00273274
		8070	-7.34025	inc	0.00031761
		4300	-7.8529	inc	0.000342362
	Uninfected Mated - Infected Mated	31794	-5.84694	inc	0.000395116	-7.0508	inc	0.00146244
		8070	-6.19866	inc	0.000917785
		4300	-6.72203	inc	0.000943841
	Uninfected Virgin - Uninfected Mated	31794	-1.00685	inc	0.279867	-0.906299	inc	0.712023
		8070	-1.24226	inc	0.274602
		4300	-1.17051	inc	0.355325
	Infected Virgin - Infected Mated	31794	-0.0580616	inc	0.964583	-1.79672	inc	0.254411
		8070	-0.100661	inc	0.949358
		4300	-0.0396298	inc	0.982884
Vml	Uninfected Virgin - Infected Virgin	30302	2.74097	dec	0.000342362	2.0031	dec	0.222976
	Uninfected Mated - Infected Mated	30302	1.5463	dec	0.0145681	2.67217	dec	0.0978635
	Uninfected Virgin - Uninfected Mated	30302	-5.01222	inc	9.50277e-06	-6.02247	inc	0.00387447
	Infected Virgin - Infected Mated	30302	-6.20689	inc	1.73878e-06	-5.3534	inc	0.00655507
Vm34Ca	Uninfected Virgin - Infected Virgin	11455	2.17218	dec	0.00552386	2.32193	dec	0.00522835
		8521	1.50208	dec	0.0178716
	Uninfected Mated - Infected Mated	11455	0.75571	dec	0.501012	1.0206	dec	0.124162
		8521	0.864409	dec	0.223348
	Uninfected Virgin - Uninfected Mated	11455	-3.53761	inc	5.74346e-05	-4.18318	inc	0.000334056
		8521	-3.39402	inc	3.26118e-05
	Infected Virgin - Infected Mated	11455	-4.95409	inc	1.10154e-05	-5.48452	inc	8.69e-05
		8521	-4.03169	inc	1.10154e-05
TotA	Uninfected Virgin - Infected Virgin	32174	-4.05915	inc	0.00154338	-3.61611	inc	5.44e-06
	Uninfected Mated - Infected Mated	32174	-3.35536	inc	0.00525206	-3.62767	inc	5.37e-06
	Uninfected Virgin - Uninfected Mated	32174	-0.134727	inc	0.909849	-0.166258	inc	0.560506
	Infected Virgin - Infected Mated	32174	0.569066	dec	0.486366	-0.177816	inc	0.513221
TotM	Uninfected Virgin - Infected Virgin	7229	-4.68872	inc	0.00214125	-4.40254	inc	0.000503063
		21055	0.0824109	dec	0.948933
	Uninfected Mated - Infected Mated	7229	-3.3248	inc	0.0176109	-3.42437	inc	0.00165117
		21055	-0.149728	inc	0.950663
	Uninfected Virgin - Uninfected Mated	7229	-0.29066	inc	0.822343	-0.37074	inc	0.810091
		21055	-0.148179	inc	0.797397
	Infected Virgin - Infected Mated	7229	1.07326	dec	0.243333	0.607427	dec	0.519505
		21055	-0.380319	inc	0.385069
TepII	Uninfected Virgin - Infected Virgin	4761	-2.7056	inc	0.000139985	-2.19336	inc	0.00728742
		3201	-2.91298	inc	0.00038218
	Uninfected Mated - Infected Mated	4761	-2.30874	inc	0.000371433	-3.04035	inc	0.00165906
		3201	-1.81652	inc	0.00868228
	Uninfected Virgin - Uninfected Mated	4761	-0.315794	inc	0.401444	-0.139166	inc	0.979842
		3201	-0.593625	inc	0.194178
	Infected Virgin - Infected Mated	4761	0.0810674	dec	0.860534	-0.986153	inc	0.14508
		3201	0.502839	dec	0.261048
BobA	Uninfected Virgin - Infected Virgin	10448	0.10251	dec	0.970519	-0.522182	inc	0.948486
		18569	-0.134569	inc	0.954461
		11736	-0.103619	inc	0.827971
	Uninfected Mated - Infected Mated	10448	1.11943	dec	0.626606	1.098	dec	0.699282
		18569	1.07363	dec	0.58204
		11736	-0.0146823	inc	0.993675
	Uninfected Virgin - Uninfected Mated	10448	-3.98178	inc	0.000603125	-6.42084	inc	0.00488596
		18569	-3.49111	inc	0.000696129
		11736	-0.12866	inc	0.571588
	Infected Virgin - Infected Mated	10448	-2.96486	inc	0.0025308	-4.80066	inc	0.0171187
		18569	-2.28291	inc	0.00620943
		11736	-0.0397231	inc	0.880276
CG31775	Uninfected Virgin - Infected Virgin	19212	-3.30021	inc	0.00218914	-3.75997	inc	0.000687284
		22213	-0.7869	inc	0.0241826
		3102	-1.66459	inc	0.0929521
	Uninfected Mated - Infected Mated	19212	-5.36011	inc	9.07628e-05	-5.06221	inc	0.00016233
		22213	-3.14886	inc	2.79195e-06
		3102	-4.96577	inc	0.000110073
	Uninfected Virgin - Uninfected Mated	19212	-1.85793	inc	0.00940512	-3.14295	inc	0.00160028
		22213	-0.223569	inc	0.35576
		3102	-0.636428	inc	0.332225
	Infected Virgin - Infected Mated	19212	-3.91783	inc	9.82791e-05	-4.44518	inc	0.000307406
		22213	-2.58552	inc	7.21046e-06
		3102	-3.9376	inc	7.27678e-05
to	Uninfected Virgin - Infected Virgin	27279	2.08547	dec	0.0017779	1.66227	dec	0.00526358
	Uninfected Mated - Infected Mated	27279	0.756706	dec	0.317396	0.361391	dec	0.555024
	Uninfected Virgin - Uninfected Mated	27279	0.995261	dec	0.018851	0.871333	dec	0.0705032
	Infected Virgin - Infected Mated	27279	-0.3335	inc	0.427363	-0.429542	inc	0.432075
