# Supplementary material for: Reproductive Status Alters Transcriptomic Response to Infection in Female Drosophila melanogaster
Source: G3 (Bethesda). 2013 May 1;3(5):827–40. doi: 10.1534/g3.112.005306 (PMC3656730; doi:10.1534/g3.112.005306)
Supplement: Supporting Information [file supp_g3.112.005306_TableS7.xlsx]

## Sheet: Sheet1
Table S7: qPCR validation of microarray log2 fold-changes for nine genes for eggless females
		Microarray				qRT-PCR
Gene Name	Contrast	Microarray Probe UID	log2FC	Direction of change	BH adj. p-value	-1(log2FC)	Direction of change	Tukey's test p-value
AttA	Uninfected Virgin - Infected Virgin	31794	-6.25354	inc	8.16539e-05	-4.81938	inc	0.0059018
		8070	-6.52771	inc	0.000187841
		4300	-7.01354	inc	8.16539e-05
	Uninfected Mated - Infected Mated	31794	-5.93682	inc	0.000126927	-7.27766	inc	0.000886101
		8070	-6.11459	inc	0.000325315
		4300	-6.78109	inc	0.000112947
	Uninfected Virgin - Uninfected Mated	31794	-0.326308	inc	0.956503	1.59377	dec	0.281936
		8070	-0.393796	inc	0.953942
		4300	-0.274927	inc	0.976791
	Infected Virgin - Infected Mated	31794	-0.00959099	inc	0.999575	-0.864507	inc	0.696138
		8070	0.0193287	dec	0.999477
		4300	-0.0424767	inc	0.998356
Vml	Uninfected Virgin - Infected Virgin	30302	0.0207762	dec	0.845012	0.0425607	dec	0.994275
	Uninfected Mated - Infected Mated	30302	0.033222	dec	0.822094	-0.222066	inc	0.615341
	Uninfected Virgin - Uninfected Mated	30302	0.0279065	dec	0.912012	-0.198207	inc	0.686897
	Infected Virgin - Infected Mated	30302	0.0403523	dec	0.998356	-0.462835	inc	0.148169
Vm34Ca	Uninfected Virgin - Infected Virgin	11455	0.0351105	dec	0.880828	0.219837	dec	0.812444
		8521	0.139625	dec	0.775507
	Uninfected Mated - Infected Mated	11455	0.173276	dec	0.265051	0.03697	dec	0.998658
		8521	0.12572	dec	0.896818
	Uninfected Virgin - Uninfected Mated	11455	-0.0977836	inc	0.803311	-0.146781	inc	0.93028
		8521	-0.194972	inc	0.854029
	Infected Virgin - Infected Mated	11455	0.0403824	dec	0.998356	-0.329648	inc	0.585123
		8521	-0.208877	inc	0.998356
TotA	Uninfected Virgin - Infected Virgin	32174	-1.28068	inc	0.040349	-0.852626	inc	0.344038
	Uninfected Mated - Infected Mated	32174	-1.08315	inc	0.0949487	-1.17117	inc	0.161191
	Uninfected Virgin - Uninfected Mated	32174	0.189674	dec	0.95696	0.542995	dec	0.656481
	Infected Virgin - Infected Mated	32174	0.387207	dec	0.998356	0.224456	dec	0.957316
TotM	Uninfected Virgin - Infected Virgin	7229	-1.80119	inc	0.0245006	-1.16797	inc	0.258245
		21055	0.0623204	dec	0.574487
	Uninfected Mated - Infected Mated	7229	-1.31091	inc	0.112126	-1.53561	inc	0.123966
		21055	0.0104252	dec	0.985547
	Uninfected Virgin - Uninfected Mated	7229	0.321858	dec	0.918079	0.741756	dec	0.570044
		21055	0.0279188	dec	0.953779
	Infected Virgin - Infected Mated	7229	0.812138	dec	0.998356	0.374116	dec	0.898421
		21055	-0.0239764	inc	0.998356
TepII	Uninfected Virgin - Infected Virgin	4761	-1.80232	inc	0.000101281	-0.975978	inc	0.041108
		3201	-1.75548	inc	8.61912e-05
	Uninfected Mated - Infected Mated	4761	-1.80359	inc	0.000113615	-1.64972	inc	0.00462697
		3201	-1.73763	inc	0.00010199
	Uninfected Virgin - Uninfected Mated	4761	0.241233	dec	0.785834	0.720649	dec	0.116392
		3201	0.197141	dec	0.828155
	Infected Virgin - Infected Mated	4761	0.23996	dec	0.998356	0.0469047	dec	0.997375
		3201	0.214988	dec	0.998356
BobA	Uninfected Virgin - Infected Virgin	10448	-0.162827	inc	0.40295	0.246894	dec	0.772356
		18569	0.00694969	dec	0.975074
		11736	0.072689	dec	0.799673
	Uninfected Mated - Infected Mated	10448	-0.0117129	inc	0.992408	-0.251052	inc	0.764156
		18569	-0.00754179	inc	0.991113
		11736	-0.0515066	inc	0.942889
	Uninfected Virgin - Uninfected Mated	10448	0.00355902	dec	0.999992	0.0668255	dec	0.9929
		18569	-0.0542899	inc	0.858016
		11736	-0.00267882	inc	0.999992
	Infected Virgin - Infected Mated	10448	0.154673	dec	0.998356	-0.43112	inc	0.414692
		18569	-0.0687814	inc	0.998356
		11736	-0.126874	inc	0.998356
CG31775	Uninfected Virgin - Infected Virgin	19212	-3.19201	inc	2.1722e-05	-2.28654	inc	7.34197e-05
		22213	-0.682271	inc	0.0291782
		3102	-2.03681	inc	0.000109078
	Uninfected Mated - Infected Mated	19212	-4.64695	inc	1.88355e-06	-6.01112	inc	1.08289e-06
		22213	-1.52448	inc	0.000296295
		3102	-3.09916	inc	5.39526e-06
	Uninfected Virgin - Uninfected Mated	19212	-0.186165	inc	0.914288	1.23442	dec	0.00147777
		22213	-0.00388308	inc	0.999992
		3102	-0.0683424	inc	0.984663
	Infected Virgin - Infected Mated	19212	-1.64111	inc	0.0339225	-2.49016	inc	4.77714e-05
		22213	-0.846096	inc	0.120129
		3102	-1.13069	inc	0.0790703
to	Uninfected Virgin - Infected Virgin	27279	2.37382	dec	0.0057348	1.14736	dec	0.000437436
	Uninfected Mated - Infected Mated	27279	1.34569	dec	0.101267	1.28436	dec	0.000253244
	Uninfected Virgin - Uninfected Mated	27279	1.53887	dec	0.145254	0.796651	dec	0.0024412
	Infected Virgin - Infected Mated	27279	0.510734	dec	0.998356	0.93365	dec	0.00116628
